# Supplementary material for: Personality and metabolic scope in wild mice
Source: J Exp Biol. 2025 Aug 11;228(15):jeb250374. doi: 10.1242/jeb.250374 (PMC12401533; doi:10.1242/jeb.250374)
Supplement: Dataset 1. Raw data [file jexbio-228-250374-Dataset1.csv]

ID_JULIAN	DATE	JULIAN	MeanTemp	HH	MM	CAPT_TYPE	HANDLER_FIELD	ID	TIME_BAG_MIN	SEQ_FIELD	BAG_TEST	MASS_FIELD	MASS_FIELDz	SEXc	AGEc	PARAc	REPc	TIME_RMR_MIN	MASS_end	SEQR	ACT_RMR	RMR	TIME_MMR_MIN	SEQM	quality	MMR	FMS	SEQ_OF	OF_TRIAL	OF_DATE	OF_caca	OF_pipi	OF_speed_avg	OF_GROOM	OF_GROOM_t	OF_SPEED_max	OF_SPEED_var	OF_JUMP	OF_CTR_FRQ	OF_CTR_DUR	OF_CTR_LAT	OF_PERI_FRQ	OF_PERI_DUR	OF_PERI_LAT	OF_DIST_CTR_AVG	OF_MEANDER	OF_TURN_ANGLE	OF_TURN_VELOCITY	OF_check
B028_170	2018-06-19	170	19.3	7	10	T	fs	B028	430	3	9	26	1.36135086451004	1	1	1	1	NA	NA	NA	NA	NA	NA	NA	NA	NA	NA	NA	NA	NA	NA	NA	NA	NA	NA	NA	NA	NA	NA	NA	NA	NA	NA	NA	NA	NA	NA	NA	NA
B028_191	2018-07-10	191	24.3	5	54	T	rm	B028	354	4	60	27	1.61453577865541	1	1	-1	1	651	26.05	-0.0195564149097749	1251.794	NA	1104	1	4	6.76907	1	NA	NA	NA	NA	NA	NA	NA	NA	NA	NA	NA	NA	NA	NA	NA	NA	NA	NA	NA	NA	NA	NA
B028_194	2018-07-13	194	22	7	2	T	rm	B028	422	5	60	24.5	0.981573493291995	1	1	-1	-1	NA	NA	NA	NA	NA	NA	NA	NA	NA	NA	NA	NA	NA	NA	NA	NA	NA	NA	NA	NA	NA	NA	NA	NA	NA	NA	NA	NA	NA	NA	NA	NA
B028_199	2018-07-18	199	20	6	43	T	fs	B028	403	6	36	26.5	1.48794332158273	1	1	-1	1	NA	NA	NA	NA	NA	NA	NA	NA	NA	NA	1	729	07/18/2018 10:35:06	4	0	2.2757	8	112.32	68.6206	76.9909	0	4	9.44	0	9	564.56	1.28	72.5081	0.128112	0.28821	3.60262	no
B028_208	2018-07-27	208	23	6	8	T	ey	B028	368	7	60	26.25	1.42464709304638	1	1	-1	1	747	25.25	0.582618194187045	123.2481	1.022836	912	2	4	4.595566	2	NA	NA	NA	NA	NA	NA	NA	NA	NA	NA	NA	NA	NA	NA	NA	NA	NA	NA	NA	NA	NA	NA
B028_217	2018-08-05	217	NA	5	57	T	af	B028	357	8	60	25.5	1.23475840743736	1	1	1	1	754	24.96	1.18479280328386	989.7278	0.8183085	964	3	3	4.647202	1	NA	NA	NA	NA	NA	NA	NA	NA	NA	NA	NA	NA	NA	NA	NA	NA	NA	NA	NA	NA	NA	NA
B028_225	2018-08-13	225	22.3	6	16	T	rm	B028	376	9	60	25.5	1.23475840743736	1	1	-1	1	731	24.98	1.78696741238068	0	0.9160733	932	4	1	NA	1	NA	NA	NA	NA	NA	NA	NA	NA	NA	NA	NA	NA	NA	NA	NA	NA	NA	NA	NA	NA	NA	NA
B028_230	2018-08-18	230	19.5	6	26	T	ey	B028	386	11	45	23.75	0.791684807682971	1	1	-1	1	NA	NA	NA	NA	NA	NA	NA	NA	NA	NA	2	863	08/18/2018 11:01:04	0	0	0.843565	2	32.48	82.0295	27.2858	0	0	0	NA	1	600.08	0	67.7866	-41.2675	-1.38392	-17.299	no
B028_249	2018-09-06	249	23.5	7	43	T	af	B028	463	12	60	26.5	1.48794332158273	1	1	1	-1	599	26.53	2.3891420214775	247.8111	0.8819321	NA	0	NA	NA	NA	NA	NA	NA	NA	NA	NA	NA	NA	NA	NA	NA	NA	NA	NA	NA	NA	NA	NA	NA	NA	NA	NA
B028_258	2018-09-15	258	22.8	9	34	T	ib	B028	574	13	60	25	1.10816595036468	1	1	-1	-1	NA	NA	NA	NA	NA	NA	NA	NA	NA	NA	NA	NA	NA	NA	NA	NA	NA	NA	NA	NA	NA	NA	NA	NA	NA	NA	NA	NA	NA	NA	NA	NA
C001_186	2018-07-05	186	23.8	5	38	T	fs	C001	338	4	60	27.5	1.74112823572809	1	1	-1	1	757	26.58	-0.0195564149097749	1380.07	1.088043	935	1	4	5.714462	1	NA	NA	NA	NA	NA	NA	NA	NA	NA	NA	NA	NA	NA	NA	NA	NA	NA	NA	NA	NA	NA	NA
C001_202	2018-07-21	202	24	5	20	T	ey	C001	320	5	60	25	1.10816595036468	1	1	-1	1	NA	NA	NA	NA	NA	NA	NA	NA	NA	NA	1	763	07/21/2018 08:46:56	1	0	4.72367	10	220.64	62.8197	102.663	0	10	17.52	40.08	11	582.56	0	64.3313	178.426	1.79751	22.4689	no
C001_221	2018-08-09	221	22.8	5	18	T	rm	C001	318	6	60	24	0.854981036219312	1	1	-1	1	NA	NA	NA	NA	NA	NA	NA	NA	NA	NA	2	829	08/09/2018 10:23:12	9	1	0.850997	3	123.6	48.8387	18.8883	0	2	2.8	244.88	3	597.28	0	72.2134	0.557688	0.709052	8.86315	no
C002_186	2018-07-05	186	23.8	6	25	T	fs	C002	385	4	26	24	0.854981036219312	1	1	-1	1	NA	NA	NA	NA	NA	NA	NA	NA	NA	NA	NA	NA	NA	NA	NA	NA	NA	NA	NA	NA	NA	NA	NA	NA	NA	NA	NA	NA	NA	NA	NA	NA
C002_194	2018-07-13	194	22	5	59	T	af	C002	359	5	60	21.5	0.222018750855898	1	1	-1	1	NA	NA	NA	NA	NA	NA	NA	NA	NA	NA	1	669	07/13/2018 07:28:48	0	1	0.610442	0	0	29.736	9.52551	0	0	0	NA	1	600.08	0	65.9155	-177.056	0.687627	8.59534	no
C002_208	2018-07-27	208	23	5	46	T	pa	C002	346	6	0	26	1.36135086451004	1	1	-1	-1	752	22.25	-0.0195564149097749	115.0407	0.7869948	1148	1	4	3.941657	2	NA	NA	NA	NA	NA	NA	NA	NA	NA	NA	NA	NA	NA	NA	NA	NA	NA	NA	NA	NA	NA	NA
C002_212	2018-07-31	212	22.8	5	43	T	af	C002	343	7	60	21	0.0954262937832151	1	1	-1	1	542	20.11	0.582618194187045	99.06111	0.580556	893	2	4	3.600585	1	NA	NA	NA	NA	NA	NA	NA	NA	NA	NA	NA	NA	NA	NA	NA	NA	NA	NA	NA	NA	NA	NA
C002_217	2018-08-05	217	NA	6	13	T	fs	C002	373	8	60	21	0.0954262937832151	1	1	-1	1	549	20.62	1.18479280328386	212.2556	0.6519387	806	3	4	4.659703	1	NA	NA	NA	NA	NA	NA	NA	NA	NA	NA	NA	NA	NA	NA	NA	NA	NA	NA	NA	NA	NA	NA
C004_137	2018-05-17	137	17.3	6	18	T	rm	C004	378	3	16	22.5	0.475203665001264	1	-1	-1	1	NA	NA	NA	NA	NA	NA	NA	NA	NA	NA	1	540	05/17/2018 09:31:25	3	0	11.8006	9	54.32	81.4259	327.087	1	42	143.92	8.72	43	456.08	0	61.2139	-0.0608335	-0.243478	-3.04348	no
C004_155	2018-06-04	155	15.5	6	45	T	rm	C004	405	4	52	22	0.348611207928581	1	1	-1	1	773	20.41	-0.0195564149097749	802.6445	0.8260246	1000	1	3	6.425432	1	NA	NA	NA	NA	NA	NA	NA	NA	NA	NA	NA	NA	NA	NA	NA	NA	NA	NA	NA	NA	NA	NA
C004_180	2018-06-29	180	24	5	56	T	ey	C004	356	5	60	24.5	0.981573493291995	1	1	-1	1	709	23.11	0.582618194187045	146.5315	0.9415357	931	2	3	6.627481	1	NA	NA	NA	NA	NA	NA	NA	NA	NA	NA	NA	NA	NA	NA	NA	NA	NA	NA	NA	NA	NA	NA
C004_192	2018-07-11	192	20.8	6	15	T	rm	C004	375	6	54	23	0.601796122073946	1	1	-1	1	757	22.02	1.18479280328386	31.66852	0.8945475	1030	3	2	NA	1	NA	NA	NA	NA	NA	NA	NA	NA	NA	NA	NA	NA	NA	NA	NA	NA	NA	NA	NA	NA	NA	NA
C004_209	2018-07-28	209	20.8	5	52	T	fs	C004	352	7	53	23.5	0.728388579146629	1	1	-1	1	NA	NA	NA	NA	NA	NA	NA	NA	NA	NA	2	783	07/28/2018 09:11:04	0	1	1.79666	11	140.72	52.8699	35.6167	0	2	1.04	233.28	4	598.8	0	63.3466	573.418	-0.410066	-5.12582	no
C004_218	2018-08-06	218	26.5	5	44	T	rm	C004	344	8	60	23.5	0.728388579146629	1	1	1	1	764	22.56	1.78696741238068	26.93333	0.8869682	880	4	1	NA	1	NA	NA	NA	NA	NA	NA	NA	NA	NA	NA	NA	NA	NA	NA	NA	NA	NA	NA	NA	NA	NA	NA
C004_222	2018-08-10	222	20	6	10	T	rm	C004	370	9	60	22	0.348611207928581	1	1	1	1	NA	NA	NA	NA	NA	NA	NA	NA	NA	NA	3	835	08/10/2018 07:29:26	0	1	0.689207	8	215.76	57.0057	13.5607	0	0	0	NA	1	600.08	0	64.4475	165.247	1.54592	19.324	no
C004_231	2018-08-19	231	21	7	4	T	rm	C004	424	10	60	22	0.348611207928581	1	1	1	1	NA	NA	NA	NA	NA	NA	NA	NA	NA	NA	4	871	08/19/2018 08:52:40	0	0	5.89412	4	53.12	69.8904	124.852	3	21	90.08	234.72	26	496.72	0	61.9439	31.9308	0.325728	4.0716	no
C004_257	2018-09-14	257	21.5	7	42	T	ib	C004	462	12	60	22.5	0.475203665001264	1	1	-1	-1	758	22.36	2.3891420214775	60.81111	1.03889	1034	5	1	NA	1	NA	NA	NA	NA	NA	NA	NA	NA	NA	NA	NA	NA	NA	NA	NA	NA	NA	NA	NA	NA	NA	NA
C005_154	2018-06-03	154	16	5	48	T	af	C005	348	2	60	26	1.36135086451004	-1	-1	-1	1	598	25.66	-0.0195564149097749	282.9963	1.080247	849	1	4	NA	1	NA	NA	NA	NA	NA	NA	NA	NA	NA	NA	NA	NA	NA	NA	NA	NA	NA	NA	NA	NA	NA	NA
C012_221	2018-08-09	221	22.8	6	22	T	rm	C012	382	3	25	31	2.62727543523687	1	1	1	1	NA	NA	NA	NA	NA	NA	NA	NA	NA	NA	1	823	08/09/2018 08:45:52	0	0	0.432714	2	36.24	22.7189	6.69345	0	4	72.08	0	3	526.64	19.12	64.6313	-0.0541568	-0.0363225	-0.454031	no
C012_225	2018-08-13	225	22.3	6	27	T	rm	C012	387	4	60	29.5	2.24749806401882	1	1	1	1	736	29.14	-0.0195564149097749	0	0.9174787	910	1	1	NA	1	NA	NA	NA	NA	NA	NA	NA	NA	NA	NA	NA	NA	NA	NA	NA	NA	NA	NA	NA	NA	NA	NA
C012_230	2018-08-18	230	19.5	6	39	T	rm	C012	399	5	60	29.5	2.24749806401882	1	1	1	1	NA	NA	NA	NA	NA	NA	NA	NA	NA	NA	2	854	08/18/2018 08:40:04	0	0	0.571318	2	45.2	57.0995	13.1137	0	2	1.04	0.88	3	598.48	0	71.7244	-0.852318	-1.1918	-14.8975	no
C015_137	2018-05-17	137	17.3	6	51	T	ib	C015	411	5	58	27.5	1.74112823572809	-1	1	-1	-1	NA	NA	NA	NA	NA	NA	NA	NA	NA	NA	1	536	05/17/2018 08:09:33	0	0	2.63968	2	18.8	54.4961	76.5767	0	3	5.04	35.76	4	595.04	0	61.1995	0.283448	0.672371	8.40464	no
C015_150	2018-05-30	150	22	6	28	T	rm	C015	388	7	60	27	1.61453577865541	-1	1	-1	-1	NA	NA	NA	NA	NA	NA	NA	NA	NA	NA	NA	NA	NA	NA	NA	NA	NA	NA	NA	NA	NA	NA	NA	NA	NA	NA	NA	NA	NA	NA	NA	NA
C015_158	2018-06-07	158	15	6	17	T	rm	C015	377	8	57	27.5	1.74112823572809	-1	1	-1	1	NA	NA	NA	NA	NA	NA	NA	NA	NA	NA	NA	NA	NA	NA	NA	NA	NA	NA	NA	NA	NA	NA	NA	NA	NA	NA	NA	NA	NA	NA	NA	NA
C015_163	2018-06-12	163	16	6	46	T	fs	C015	406	9	60	28.75	2.0576093784098	-1	1	1	1	NA	NA	NA	NA	NA	NA	NA	NA	NA	NA	NA	NA	NA	NA	NA	NA	NA	NA	NA	NA	NA	NA	NA	NA	NA	NA	NA	NA	NA	NA	NA	NA
C015_170	2018-06-19	170	19.3	7	30	T	fs	C015	450	10	48	25	1.10816595036468	-1	1	-1	1	NA	NA	NA	NA	NA	NA	NA	NA	NA	NA	NA	NA	NA	NA	NA	NA	NA	NA	NA	NA	NA	NA	NA	NA	NA	NA	NA	NA	NA	NA	NA	NA
C015_176	2018-06-25	176	17.8	7	18	T	fs	C015	438	11	45	23	0.601796122073946	-1	1	-1	1	NA	NA	NA	NA	NA	NA	NA	NA	NA	NA	NA	NA	NA	NA	NA	NA	NA	NA	NA	NA	NA	NA	NA	NA	NA	NA	NA	NA	NA	NA	NA	NA
C015_186	2018-07-05	186	23.8	6	32	T	rm	C015	392	12	60	24	0.854981036219312	-1	1	-1	1	NA	NA	NA	NA	NA	NA	NA	NA	NA	NA	NA	NA	NA	NA	NA	NA	NA	NA	NA	NA	NA	NA	NA	NA	NA	NA	NA	NA	NA	NA	NA	NA
C015_191	2018-07-10	191	24.3	6	22	T	rm	C015	382	13	60	24	0.854981036219312	-1	1	-1	-1	671	23.36	-0.0195564149097749	133.7611	0.9582647	1068	1	4	7.182911	1	NA	NA	NA	NA	NA	NA	NA	NA	NA	NA	NA	NA	NA	NA	NA	NA	NA	NA	NA	NA	NA	NA
C015_217	2018-08-05	217	NA	6	10	T	af	C015	370	14	52	23	0.601796122073946	-1	1	-1	1	759	22.01	0.582618194187045	207.737	0.8212484	717	2	4	5.977627	1	NA	NA	NA	NA	NA	NA	NA	NA	NA	NA	NA	NA	NA	NA	NA	NA	NA	NA	NA	NA	NA	NA
C015_249	2018-09-06	249	23.5	9	18	T	af	C015	558	15	50	23	0.601796122073946	-1	1	-1	-1	NA	NA	NA	NA	NA	NA	NA	NA	NA	NA	NA	NA	NA	NA	NA	NA	NA	NA	NA	NA	NA	NA	NA	NA	NA	NA	NA	NA	NA	NA	NA	NA
C018_137	2018-05-17	137	17.3	5	58	T	ib	C018	358	2	60	29	2.12090560694614	1	1	-1	1	NA	NA	NA	NA	NA	NA	NA	NA	NA	NA	1	542	05/17/2018 10:10:58	1	0	4.68606	6	40.8	114.828	233.746	1	5	8.24	36	6	591.84	0	66.4174	294.733	2.00536	25.0669	no
C018_150	2018-05-30	150	22	6	14	T	af	C018	374	3	60	NA	NA	1	1	-1	1	NA	NA	NA	NA	NA	NA	NA	NA	NA	NA	2	557	05/30/2018 08:54:18	0	1	1.46543	5	61.68	101.332	69.1262	0	0	0	NA	1	600.08	0	66.128	-283.887	-1.64813	-20.6016	no
C018_163	2018-06-12	163	16	7	7	T	af	C018	427	4	24	27.75	1.80442446426443	1	1	-1	1	780	27.05	-0.0195564149097749	1016.452	NA	1162	1	NA	9.637388	1	NA	NA	NA	NA	NA	NA	NA	NA	NA	NA	NA	NA	NA	NA	NA	NA	NA	NA	NA	NA	NA	NA
C018_166	2018-06-15	166	17.8	7	15	T	fs	C018	435	5	60	27.5	1.74112823572809	1	1	-1	1	NA	NA	NA	NA	NA	NA	NA	NA	NA	NA	NA	NA	NA	NA	NA	NA	NA	NA	NA	NA	NA	NA	NA	NA	NA	NA	NA	NA	NA	NA	NA	NA
C018_170	2018-06-19	170	19.3	7	36	T	rm	C018	456	6	60	30	2.37409052109151	1	1	-1	1	NA	NA	NA	NA	NA	NA	NA	NA	NA	NA	NA	NA	NA	NA	NA	NA	NA	NA	NA	NA	NA	NA	NA	NA	NA	NA	NA	NA	NA	NA	NA	NA
C018_199	2018-07-18	199	20	6	43	T	rm	C018	403	7	60	28.5	1.99431314987346	1	1	-1	1	NA	NA	NA	NA	NA	NA	NA	NA	NA	NA	3	721	07/18/2018 08:17:17	NA	NA	1.69655	2	58	85.3639	61.539	0	2	5.92	25.68	3	594.16	0	64.6246	465.803	3.46991	43.3739	no
C018_208	2018-07-27	208	23	6	40	T	rm	C018	400	8	60	26.5	1.48794332158273	1	1	-1	1	712	25.82	0.582618194187045	221.4278	0.834908	828	2	4	4.184205	2	NA	NA	NA	NA	NA	NA	NA	NA	NA	NA	NA	NA	NA	NA	NA	NA	NA	NA	NA	NA	NA	NA
C018_221	2018-08-09	221	22.8	6	45	T	af	C018	405	9	60	25.5	1.23475840743736	1	1	1	1	NA	NA	NA	NA	NA	NA	NA	NA	NA	NA	NA	NA	NA	NA	NA	NA	NA	NA	NA	NA	NA	NA	NA	NA	NA	NA	NA	NA	NA	NA	NA	NA
C018_225	2018-08-13	225	22.3	7	54	T	rm	C018	474	10	60	25.5	1.23475840743736	1	1	1	1	NA	NA	NA	NA	NA	NA	NA	NA	NA	NA	NA	NA	NA	NA	NA	NA	NA	NA	NA	NA	NA	NA	NA	NA	NA	NA	NA	NA	NA	NA	NA	NA
C018_230	2018-08-18	230	19.5	7	13	T	ey	C018	433	11	5	27	1.61453577865541	1	1	-1	1	NA	NA	NA	NA	NA	NA	NA	NA	NA	NA	NA	NA	NA	NA	NA	NA	NA	NA	NA	NA	NA	NA	NA	NA	NA	NA	NA	NA	NA	NA	NA	NA
C018_249	2018-09-06	249	23.5	8	39	T	ib	C018	519	12	57	28	1.86772069280077	1	1	-1	-1	NA	NA	NA	NA	NA	NA	NA	NA	NA	NA	NA	NA	NA	NA	NA	NA	NA	NA	NA	NA	NA	NA	NA	NA	NA	NA	NA	NA	NA	NA	NA	NA
C018_258	2018-09-15	258	22.8	8	29	T	ib	C018	509	13	60	27	1.61453577865541	1	1	1	-1	NA	NA	NA	NA	NA	NA	NA	NA	NA	NA	NA	NA	NA	NA	NA	NA	NA	NA	NA	NA	NA	NA	NA	NA	NA	NA	NA	NA	NA	NA	NA	NA
C020_131	2018-05-11	131	8.3	6	9	B	af	C020	369	2	NA	24.5	0.981573493291995	1	-1	-1	-1	724	22.1	-0.0195564149097749	0	1.148902	876	1	4	NA	2	NA	NA	NA	NA	NA	NA	NA	NA	NA	NA	NA	NA	NA	NA	NA	NA	NA	NA	NA	NA	NA	NA
C020_137	2018-05-17	137	17.3	6	35	T	fs	C020	395	3	54	21	0.0954262937832151	1	-1	-1	-1	NA	NA	NA	NA	NA	NA	NA	NA	NA	NA	1	541	05/17/2018 09:50:19	0	1	9.52075	10	242.4	103.093	357.843	5	21	50.56	30.32	24	549.36	0	60.4326	-275.427	-0.177856	-2.2232	no
C020_155	2018-06-04	155	15.5	5	31	T	fs	C020	331	4	60	20	-0.157758620362151	1	-1	-1	1	733	19.38	0.582618194187045	173.3907	0.821615	1168	2	1	NA	1	NA	NA	NA	NA	NA	NA	NA	NA	NA	NA	NA	NA	NA	NA	NA	NA	NA	NA	NA	NA	NA	NA
C020_159	2018-06-08	159	17.3	7	7	T	rm	C020	427	5	34	20	-0.157758620362151	1	1	-1	1	NA	NA	NA	NA	NA	NA	NA	NA	NA	NA	NA	NA	NA	NA	NA	NA	NA	NA	NA	NA	NA	NA	NA	NA	NA	NA	NA	NA	NA	NA	NA	NA
C020_164	2018-06-13	164	18.3	5	24	T	rm	C020	324	6	30	21	0.0954262937832151	1	1	-1	-1	589	20.17	1.18479280328386	668.4092	0.6991149	870	3	1	NA	1	NA	NA	NA	NA	NA	NA	NA	NA	NA	NA	NA	NA	NA	NA	NA	NA	NA	NA	NA	NA	NA	NA
C020_180	2018-06-29	180	24	5	23	T	af	C020	323	7	51	22	0.348611207928581	1	1	-1	-1	714	22.02	1.78696741238068	373.7296	1.063069	886	4	3	5.911938	1	NA	NA	NA	NA	NA	NA	NA	NA	NA	NA	NA	NA	NA	NA	NA	NA	NA	NA	NA	NA	NA	NA
C020_192	2018-07-11	192	20.8	5	31	T	rm	C020	331	8	60	21.5	0.222018750855898	1	1	-1	-1	762	20.93	2.3891420214775	184.5037	0.827665	919	5	1	NA	1	NA	NA	NA	NA	NA	NA	NA	NA	NA	NA	NA	NA	NA	NA	NA	NA	NA	NA	NA	NA	NA	NA
C020_195	2018-07-14	195	25	5	25	T	af	C020	325	9	35	22.5	0.475203665001264	1	1	-1	1	NA	NA	NA	NA	NA	NA	NA	NA	NA	NA	2	689	07/14/2018 08:31:34	2	1	2.84275	9	153.12	76.0041	95.8622	0	2	5.52	22.32	3	594.56	0	65.6694	90.9263	2.21062	27.6328	no
C020_205	2018-07-24	205	24.8	5	23	T	rm	C020	323	10	26	23	0.601796122073946	1	1	-1	1	699	22.46	2.99131663057432	27.68518	0.7994324	899	6	1	NA	1	NA	NA	NA	NA	NA	NA	NA	NA	NA	NA	NA	NA	NA	NA	NA	NA	NA	NA	NA	NA	NA	NA
C020_218	2018-08-06	218	26.5	5	31	T	af	C020	331	11	0	23	0.601796122073946	1	1	1	1	709	22.83	3.59349123967114	321.2648	0.8547031	840	7	3	4.255897	1	NA	NA	NA	NA	NA	NA	NA	NA	NA	NA	NA	NA	NA	NA	NA	NA	NA	NA	NA	NA	NA	NA
C020_222	2018-08-10	222	20	5	22	T	fs	C020	322	12	60	24	0.854981036219312	1	1	1	1	NA	NA	NA	NA	NA	NA	NA	NA	NA	NA	NA	847	08/10/2018 10:39:03	2	0	NA	14	193.92	NA	NA	0	NA	NA	NA	NA	NA	NA	NA	NA	NA	NA	no
C020_226	2018-08-14	226	23.8	7	29	T	rm	C020	449	13	60	23	0.601796122073946	1	1	-1	1	NA	NA	NA	NA	NA	NA	NA	NA	NA	NA	NA	NA	NA	NA	NA	NA	NA	NA	NA	NA	NA	NA	NA	NA	NA	NA	NA	NA	NA	NA	NA	NA
C020_231	2018-08-19	231	21	6	2	T	rm	C020	362	14	60	23.5	0.728388579146629	1	1	-1	-1	NA	NA	NA	NA	NA	NA	NA	NA	NA	NA	3	877	08/19/2018 10:25:53	0	0	3.7308	11	183.68	88.0462	123.602	18	7	7.68	0	13	590.56	0.48	65.829	198.972	1.48339	18.5424	no
C020_257	2018-09-14	257	21.5	8	39	T	ey	C020	519	15	60	23.5	0.728388579146629	1	1	-1	-1	NA	NA	NA	NA	NA	NA	NA	NA	NA	NA	NA	NA	NA	NA	NA	NA	NA	NA	NA	NA	NA	NA	NA	NA	NA	NA	NA	NA	NA	NA	NA	NA
C020_264	2018-09-21	264	20.8	7	35	T	ib	C020	455	16	NA	NA	NA	1	1	-1	-1	761	21.56	4.19566584876796	271.0444	0.7578473	881	8	2	NA	1	NA	NA	NA	NA	NA	NA	NA	NA	NA	NA	NA	NA	NA	NA	NA	NA	NA	NA	NA	NA	NA	NA
C022_124	2018-05-04	124	17	5	59	T	ib	C022	359	4	39	20.5	-0.0311661632894677	1	1	-1	-1	NA	NA	NA	NA	NA	NA	NA	NA	NA	NA	1	518	05/04/2018 07:10:12	0	1	15.1109	5	61.6	618.117	626.845	3	40	85.52	0	42	514.24	0.24	60.9287	-426.342	-1.77259	-22.1574	no
C022_142	2018-05-22	142	13.3	5	46	T	rm	C022	346	6	22	22.5	0.475203665001264	1	-1	-1	1	720	20.71	-0.0195564149097749	537.8111	0.7233239	866	1	NA	NA	2	NA	NA	NA	NA	NA	NA	NA	NA	NA	NA	NA	NA	NA	NA	NA	NA	NA	NA	NA	NA	NA	NA
C022_150	2018-05-30	150	22	5	53	T	fs	C022	353	7	23	22	0.348611207928581	1	1	-1	1	NA	NA	NA	NA	NA	NA	NA	NA	NA	NA	2	560	05/30/2018 09:00:19	1	0	11.0293	13	95.28	88.065	314.103	1	20	38.72	0.8	22	561.04	0	62.808	-256.651	-0.433548	-5.41935	no
C022_154	2018-06-03	154	16	6	2	T	rm	C022	362	8	20	20.5	-0.0311661632894677	1	1	-1	1	658	19.94	0.582618194187045	385.5333	0.7050899	905	2	3	NA	1	NA	NA	NA	NA	NA	NA	NA	NA	NA	NA	NA	NA	NA	NA	NA	NA	NA	NA	NA	NA	NA	NA
C022_155	2018-06-04	155	15.5	7	18	T	fs	C022	438	9	29	21.5	0.222018750855898	1	1	-1	1	NA	NA	NA	NA	NA	NA	NA	NA	NA	NA	NA	NA	NA	NA	NA	NA	NA	NA	NA	NA	NA	NA	NA	NA	NA	NA	NA	NA	NA	NA	NA	NA
C022_163	2018-06-12	163	16	5	54	T	fs	C022	354	10	50	21.5	0.222018750855898	1	1	1	1	780	20.87	1.18479280328386	207.6796	0.840862	1006	3	1	NA	1	NA	NA	NA	NA	NA	NA	NA	NA	NA	NA	NA	NA	NA	NA	NA	NA	NA	NA	NA	NA	NA	NA
C022_170	2018-06-19	170	19.3	6	36	T	fs	C022	396	11	60	21	0.0954262937832151	1	1	-1	1	780	20.42	1.78696741238068	116.0259	0.956625	1119	4	1	NA	1	NA	NA	NA	NA	NA	NA	NA	NA	NA	NA	NA	NA	NA	NA	NA	NA	NA	NA	NA	NA	NA	NA
C022_176	2018-06-25	176	17.8	7	32	T	fs	C022	452	12	50	21	0.0954262937832151	1	1	-1	1	NA	NA	NA	NA	NA	NA	NA	NA	NA	NA	NA	NA	NA	NA	NA	NA	NA	NA	NA	NA	NA	NA	NA	NA	NA	NA	NA	NA	NA	NA	NA	NA
C022_179	2018-06-28	179	21	6	22	T	af	C022	382	13	15	21.5	0.222018750855898	1	1	-1	1	736	20.44	2.3891420214775	175.9204	0.6746287	868	5	3	4.458158	1	NA	NA	NA	NA	NA	NA	NA	NA	NA	NA	NA	NA	NA	NA	NA	NA	NA	NA	NA	NA	NA	NA
C022_186	2018-07-05	186	23.8	5	40	T	rm	C022	340	14	60	21.5	0.222018750855898	1	1	-1	1	747	20.76	2.99131663057432	142.5333	0.8204666	NA	0	4	NA	1	NA	NA	NA	NA	NA	NA	NA	NA	NA	NA	NA	NA	NA	NA	NA	NA	NA	NA	NA	NA	NA	NA
C024_150	2018-05-30	150	22	5	44	T	rm	C024	344	6	4	24	0.854981036219312	1	1	-1	1	NA	NA	NA	NA	NA	NA	NA	NA	NA	NA	1	565	05/30/2018 11:37:26	0	1	4.77582	10	287.28	70.7369	117.973	0	14	28.88	2.4	15	571.2	0	63.5478	-439.17	0.977626	12.2203	no
C024_155	2018-06-04	155	15.5	8	11	T	rm	C024	491	7	7	24	0.854981036219312	1	1	-1	1	NA	NA	NA	NA	NA	NA	NA	NA	NA	NA	NA	NA	NA	NA	NA	NA	NA	NA	NA	NA	NA	NA	NA	NA	NA	NA	NA	NA	NA	NA	NA	NA
C024_159	2018-06-08	159	17.3	5	53	T	af	C024	353	8	0	25	1.10816595036468	1	1	1	1	701	23.02	-0.0195564149097749	326.3796	0.8453285	993	2	4	7.566512	1	NA	NA	NA	NA	NA	NA	NA	NA	NA	NA	NA	NA	NA	NA	NA	NA	NA	NA	NA	NA	NA	NA
C024_164	2018-06-13	164	18.3	5	33	T	af	C024	333	9	9	25	1.10816595036468	1	1	-1	1	NA	22.64	-0.621731024006594	NA	NA	1061	3	3	6.104667	1	NA	NA	NA	NA	NA	NA	NA	NA	NA	NA	NA	NA	NA	NA	NA	NA	NA	NA	NA	NA	NA	NA
C024_166	2018-06-15	166	17.8	5	24	T	rm	C024	324	10	2	23	0.601796122073946	1	1	-1	1	NA	NA	NA	NA	NA	NA	NA	NA	NA	NA	NA	NA	NA	NA	NA	NA	NA	NA	NA	NA	NA	NA	NA	NA	NA	NA	NA	NA	NA	NA	NA	NA
C024_167	2018-06-16	167	19	6	35	T	af	C024	395	11	46	23.5	0.728388579146629	1	1	-1	1	NA	NA	NA	NA	NA	NA	NA	NA	NA	NA	2	609	06/16/2018 08:01:54	1	0	2.03403	2	29.92	72.4058	74.1654	0	4	39.92	5.04	5	560.16	0	66.4747	257.165	0.609186	7.61482	no
C024_171	2018-06-20	171	17.8	6	44	T	af	C024	404	12	57	22	0.348611207928581	1	1	-1	1	NA	NA	NA	NA	NA	NA	NA	NA	NA	NA	NA	NA	NA	NA	NA	NA	NA	NA	NA	NA	NA	NA	NA	NA	NA	NA	NA	NA	NA	NA	NA	NA
C024_176	2018-06-25	176	17.8	5	21	T	rm	C024	321	13	0	22.5	0.475203665001264	1	1	-1	1	NA	NA	NA	NA	NA	NA	NA	NA	NA	NA	3	639	06/25/2018 10:30:10	0	1	1.04492	2	85.92	52.5687	23.3067	0	1	21.92	0	1	578.16	21.92	62.3458	-734.387	-2.62663	-32.8329	no
C024_180	2018-06-29	180	24	5	44	T	af	C024	344	14	21	20	-0.157758620362151	1	1	-1	1	709	20.71	0.582618194187045	173.5296	0.7705734	778	4	3	4.944004	1	NA	NA	NA	NA	NA	NA	NA	NA	NA	NA	NA	NA	NA	NA	NA	NA	NA	NA	NA	NA	NA	NA
C024_191	2018-07-10	191	24.3	5	36	T	rm	C024	336	15	60	23	0.601796122073946	1	1	-1	1	761	22.5	1.18479280328386	392.4259	0.8536607	NA	0	4	NA	1	NA	NA	NA	NA	NA	NA	NA	NA	NA	NA	NA	NA	NA	NA	NA	NA	NA	NA	NA	NA	NA	NA
C027_142	2018-05-22	142	13.3	6	31	T	rm	C027	391	4	60	26.5	1.48794332158273	1	1	-1	1	710	24.71	-0.0195564149097749	198.3407	0.9395474	909	1	NA	NA	2	NA	NA	NA	NA	NA	NA	NA	NA	NA	NA	NA	NA	NA	NA	NA	NA	NA	NA	NA	NA	NA	NA
C027_150	2018-05-30	150	22	6	53	T	fs	C027	413	5	60	26.5	1.48794332158273	1	1	1	1	NA	NA	NA	NA	NA	NA	NA	NA	NA	NA	1	562	05/30/2017 10:41:41	1	1	5.43339	2	35.2	58.45	110.426	0	15	72.56	42.08	16	527.52	0	61.0739	-357.002	-1.97768	-24.721	no
C028_134	2018-05-14	134	15.3	5	59	T	af	C028	359	3	60	NA	NA	1	1	-1	1	NA	NA	NA	NA	NA	NA	NA	NA	NA	NA	1	524	05/14/2018 08:08:55	1	1	9.03513	14	184.72	69.923	240.362	0	23	88.16	14.64	24	511.92	0	60.5719	216.666	0.0079202	0.0990024	no
C028_143	2018-05-23	143	15.8	5	45	T	af	C028	345	4	60	27	1.61453577865541	1	1	1	1	714	25.48	-0.0195564149097749	470.9222	1.100021	804	1	4	NA	2	NA	NA	NA	NA	NA	NA	NA	NA	NA	NA	NA	NA	NA	NA	NA	NA	NA	NA	NA	NA	NA	NA
C028_146	2018-05-26	146	19.8	5	38	T	af	C028	338	5	60	25	1.10816595036468	1	1	1	-1	NA	NA	NA	NA	NA	NA	NA	NA	NA	NA	NA	NA	NA	NA	NA	NA	NA	NA	NA	NA	NA	NA	NA	NA	NA	NA	NA	NA	NA	NA	NA	NA
C028_155	2018-06-04	155	15.5	6	27	T	fs	C028	387	6	31	25	1.10816595036468	1	1	-1	1	758	25.21	0.582618194187045	456.6759	1.105976	942	2	4	NA	1	NA	NA	NA	NA	NA	NA	NA	NA	NA	NA	NA	NA	NA	NA	NA	NA	NA	NA	NA	NA	NA	NA
C028_159	2018-06-08	159	17.3	5	34	T	fs	C028	334	7	35	26	1.36135086451004	1	1	1	1	NA	NA	NA	NA	NA	NA	NA	NA	NA	NA	NA	NA	NA	NA	NA	NA	NA	NA	NA	NA	NA	NA	NA	NA	NA	NA	NA	NA	NA	NA	NA	NA
C028_171	2018-06-20	171	17.8	5	26	T	fs	C028	326	8	60	25.5	1.23475840743736	1	1	1	1	750	24.38	1.18479280328386	271.2259	1.162496	1020	3	3	5.568031	1	NA	NA	NA	NA	NA	NA	NA	NA	NA	NA	NA	NA	NA	NA	NA	NA	NA	NA	NA	NA	NA	NA
C028_179	2018-06-28	179	21	5	24	T	fs	C028	324	9	60	NA	NA	1	1	-1	1	NA	NA	NA	NA	NA	NA	NA	NA	NA	NA	NA	NA	NA	NA	NA	NA	NA	NA	NA	NA	NA	NA	NA	NA	NA	NA	NA	NA	NA	NA	NA	NA
C028_199	2018-07-18	199	20	5	32	T	rm	C028	332	10	60	24.5	0.981573493291995	1	1	-1	-1	NA	NA	NA	NA	NA	NA	NA	NA	NA	NA	2	717	07/18/2018 07:16:39	0	0	7.36143	4	18.88	64.6594	166.678	1	25	187.76	5.28	26	412.08	0	52.5393	-0.384478	-0.774202	-9.67752	no
C028_200	2018-07-19	200	19.5	5	26	T	rm	C028	326	11	60	22.5	0.475203665001264	1	1	-1	-1	NA	NA	NA	NA	NA	NA	NA	NA	NA	NA	NA	NA	NA	NA	NA	NA	NA	NA	NA	NA	NA	NA	NA	NA	NA	NA	NA	NA	NA	NA	NA	NA
C028_202	2018-07-21	202	24	5	41	T	af	C028	341	12	60	24	0.854981036219312	1	1	-1	-1	NA	NA	NA	NA	NA	NA	NA	NA	NA	NA	NA	NA	NA	NA	NA	NA	NA	NA	NA	NA	NA	NA	NA	NA	NA	NA	NA	NA	NA	NA	NA	NA
C046_137	2018-05-17	137	17.3	5	32	T	rm	C046	332	2	60	39	4.6527547483998	-1	1	-1	1	NA	NA	NA	NA	NA	NA	NA	NA	NA	NA	NA	NA	NA	NA	NA	NA	NA	NA	NA	NA	NA	NA	NA	NA	NA	NA	NA	NA	NA	NA	NA	NA
C046_155	2018-06-04	155	15.5	6	8	T	fs	C046	368	3	53	27	1.61453577865541	-1	1	1	1	NA	NA	NA	NA	NA	NA	NA	NA	NA	NA	NA	NA	NA	NA	NA	NA	NA	NA	NA	NA	NA	NA	NA	NA	NA	NA	NA	NA	NA	NA	NA	NA
C046_159	2018-06-08	159	17.3	5	52	T	fs	C046	352	4	60	25.5	1.23475840743736	-1	1	-1	-1	526	24.45	-0.0195564149097749	221.0945	0.9338154	877	1	4	6.956552	1	NA	NA	NA	NA	NA	NA	NA	NA	NA	NA	NA	NA	NA	NA	NA	NA	NA	NA	NA	NA	NA	NA
C046_180	2018-06-29	180	24	5	21	T	rm	C046	321	5	60	26	1.36135086451004	-1	1	-1	1	NA	NA	NA	NA	NA	NA	NA	NA	NA	NA	NA	NA	NA	NA	NA	NA	NA	NA	NA	NA	NA	NA	NA	NA	NA	NA	NA	NA	NA	NA	NA	NA
C046_218	2018-08-06	218	26.5	5	41	T	fs	C046	341	6	60	23.5	0.728388579146629	-1	1	-1	-1	659	22.61	0.582618194187045	669.037	0.9836948	924	2	1	NA	1	NA	NA	NA	NA	NA	NA	NA	NA	NA	NA	NA	NA	NA	NA	NA	NA	NA	NA	NA	NA	NA	NA
C052_146	2018-05-26	146	19.8	6	27	T	fs	C052	387	4	55	20.5	-0.0311661632894677	1	1	1	-1	690	19.25	-0.0195564149097749	232.2204	1.040915	835	1	3	NA	2	NA	NA	NA	NA	NA	NA	NA	NA	NA	NA	NA	NA	NA	NA	NA	NA	NA	NA	NA	NA	NA	NA
C052_159	2018-06-08	159	17.3	6	34	T	af	C052	394	5	60	21.25	0.158722522319557	1	1	-1	-1	786	20.41	0.582618194187045	713.4667	0.9179582	1104	2	1	NA	1	NA	NA	NA	NA	NA	NA	NA	NA	NA	NA	NA	NA	NA	NA	NA	NA	NA	NA	NA	NA	NA	NA
C052_167	2018-06-16	167	19	6	32	T	fs	C052	392	6	60	20	-0.157758620362151	1	1	-1	1	NA	NA	NA	NA	NA	NA	NA	NA	NA	NA	1	613	06/16/2018 09:17:19	3	1	3.50444	10	174.4	61.621	102.861	0	10	15.44	10.72	13	580.72	0	61.3912	-0.124622	-0.437024	-5.4628	no
C052_177	2018-06-26	177	18	7	25	T	fs	C052	445	7	42	22	0.348611207928581	1	1	1	1	NA	NA	NA	NA	NA	NA	NA	NA	NA	NA	NA	NA	NA	NA	NA	NA	NA	NA	NA	NA	NA	NA	NA	NA	NA	NA	NA	NA	NA	NA	NA	NA
C052_187	2018-07-06	187	19.3	6	9	T	ey	C052	369	8	60	21.5	0.222018750855898	1	1	-1	-1	607	21.08	1.18479280328386	157.3093	0.8765265	769	3	4	4.317892	1	NA	NA	NA	NA	NA	NA	NA	NA	NA	NA	NA	NA	NA	NA	NA	NA	NA	NA	NA	NA	NA	NA
C052_200	2018-07-19	200	19.5	5	57	T	af	C052	357	10	60	22.5	0.475203665001264	1	1	-1	1	NA	NA	NA	NA	NA	NA	NA	NA	NA	NA	2	732	07/19/2019 07:46:36	3	1	6.86105	10	295.04	84.1003	221.154	0	10	20.96	45.84	11	579.12	0	64.7889	26.1173	-1.3413	-16.7662	no
C052_213	2018-08-01	213	23	5	44	T	fs	C052	344	11	32	24	0.854981036219312	1	1	-1	1	722	23.02	1.78696741238068	428.4778	0.999091	961	4	NA	4.36244	1	NA	NA	NA	NA	NA	NA	NA	NA	NA	NA	NA	NA	NA	NA	NA	NA	NA	NA	NA	NA	NA	NA
C052_218	2018-08-06	218	26.5	5	59	T	rm	C052	359	13	60	22.5	0.475203665001264	1	1	-1	-1	704	21.79	2.3891420214775	312.6685	0.8821383	810	5	3	4.52828	1	NA	NA	NA	NA	NA	NA	NA	NA	NA	NA	NA	NA	NA	NA	NA	NA	NA	NA	NA	NA	NA	NA
C052_222	2018-08-10	222	20	6	38	T	rm	C052	398	14	60	22	0.348611207928581	1	1	-1	-1	NA	NA	NA	NA	NA	NA	NA	NA	NA	NA	NA	NA	NA	NA	NA	NA	NA	NA	NA	NA	NA	NA	NA	NA	NA	NA	NA	NA	NA	NA	NA	NA
C052_226	2018-08-14	226	23.8	6	31	T	fs	C052	391	15	60	23	0.601796122073946	1	1	-1	1	734	22.04	2.99131663057432	71.65926	0.8517235	972	6	1	NA	1	NA	NA	NA	NA	NA	NA	NA	NA	NA	NA	NA	NA	NA	NA	NA	NA	NA	NA	NA	NA	NA	NA
C052_231	2018-08-19	231	21	7	30	T	rm	C052	450	16	60	22	0.348611207928581	1	1	1	1	NA	NA	NA	NA	NA	NA	NA	NA	NA	NA	NA	NA	NA	NA	NA	NA	NA	NA	NA	NA	NA	NA	NA	NA	NA	NA	NA	NA	NA	NA	NA	NA
C055_127	2018-05-07	127	14.8	6	3	T	ib	C055	363	3	3	19	-0.410943534507516	1	-1	-1	-1	NA	NA	NA	NA	NA	NA	NA	NA	NA	NA	1	519	05/07/2018 06:57:58	0	1	26.5745	12	24.16	109.749	627.461	64	78	175.28	2.24	95	419.28	0	53.7405	-0.603105	-1.09143	-13.6429	no
C055_137	2018-05-17	137	17.3	6	58	T	rm	C055	418	4	60	19.5	-0.284351077434833	1	1	-1	-1	NA	NA	NA	NA	NA	NA	NA	NA	NA	NA	2	544	05/17/2018 10:56:33	7	1	3.3428	16	190.24	95.0253	102.866	0	3	20.48	84.16	4	579.6	0	63.8602	-264.059	-1.16278	-14.5347	no
C055_146	2018-05-26	146	19.8	6	17	T	af	C055	377	5	24	21	0.0954262937832151	1	1	-1	-1	650	18.89	-0.0195564149097749	256.0056	0.887014	982	1	4	NA	2	NA	NA	NA	NA	NA	NA	NA	NA	NA	NA	NA	NA	NA	NA	NA	NA	NA	NA	NA	NA	NA	NA
C055_151	2018-05-31	151	21.5	6	3	T	rm	C055	363	6	34	19	-0.410943534507516	1	1	1	-1	NA	NA	NA	NA	NA	NA	NA	NA	NA	NA	3	576	05/31/2018 08:57:11	3	1	5.80219	10	151.52	105.043	209.384	1	8	77.76	53.68	9	522.32	0	60.3375	123.617	0.0417287	0.521609	no
C055_159	2018-06-08	159	17.3	6	54	T	fs	C055	414	7	40	18.5	-0.537535991580199	1	1	-1	1	746	18.26	0.582618194187045	162.6852	0.7795587	833	2	2	NA	1	NA	NA	NA	NA	NA	NA	NA	NA	NA	NA	NA	NA	NA	NA	NA	NA	NA	NA	NA	NA	NA	NA
C055_164	2018-06-13	164	18.3	6	14	T	af	C055	374	8	2	19	-0.410943534507516	1	1	-1	-1	744	18.55	1.18479280328386	326.7204	0.7712323	899	3	4	4.846179	1	NA	NA	NA	NA	NA	NA	NA	NA	NA	NA	NA	NA	NA	NA	NA	NA	NA	NA	NA	NA	NA	NA
C055_167	2018-06-16	167	19	6	8	T	rm	C055	368	9	60	20	-0.157758620362151	1	1	-1	-1	NA	NA	NA	NA	NA	NA	NA	NA	NA	NA	4	617	06/16/2018 10:31:20	5	0	2.66146	16	258.48	90.3634	82.4915	0	2	3.84	88.8	4	596.08	0	65.8457	-343.428	-1.06456	-13.307	no
C055_170	2018-06-19	170	19.3	6	42	T	af	C055	402	10	17	21	0.0954262937832151	1	1	-1	1	NA	NA	NA	NA	NA	NA	NA	NA	NA	NA	NA	NA	NA	NA	NA	NA	NA	NA	NA	NA	NA	NA	NA	NA	NA	NA	NA	NA	NA	NA	NA	NA
C055_171	2018-06-20	171	17.8	6	31	T	fs	C055	391	11	44	18.75	-0.474239763043858	1	1	1	1	NA	NA	NA	NA	NA	NA	NA	NA	NA	NA	NA	NA	NA	NA	NA	NA	NA	NA	NA	NA	NA	NA	NA	NA	NA	NA	NA	NA	NA	NA	NA	NA
C055_177	2018-06-26	177	18	7	28	T	rm	C055	448	12	36	21	0.0954262937832151	1	1	-1	1	NA	NA	NA	NA	NA	NA	NA	NA	NA	NA	NA	NA	NA	NA	NA	NA	NA	NA	NA	NA	NA	NA	NA	NA	NA	NA	NA	NA	NA	NA	NA	NA
C055_180	2018-06-29	180	24	5	57	T	rm	C055	357	13	60	20.5	-0.0311661632894677	1	1	-1	1	NA	NA	NA	NA	NA	NA	NA	NA	NA	NA	NA	NA	NA	NA	NA	NA	NA	NA	NA	NA	NA	NA	NA	NA	NA	NA	NA	NA	NA	NA	NA	NA
C055_187	2018-07-06	187	19.3	5	41	T	af	C055	341	14	27	20.5	-0.0311661632894677	1	1	-1	1	672	20	1.78696741238068	229.0315	0.8116106	889	4	3	5.591819	1	NA	NA	NA	NA	NA	NA	NA	NA	NA	NA	NA	NA	NA	NA	NA	NA	NA	NA	NA	NA	NA	NA
C055_192	2018-07-11	192	20.8	7	2	T	fs	C055	422	15	60	21.5	0.222018750855898	1	1	1	1	687	20.98	2.3891420214775	207.4537	0.8197507	1064	5	1	NA	1	NA	NA	NA	NA	NA	NA	NA	NA	NA	NA	NA	NA	NA	NA	NA	NA	NA	NA	NA	NA	NA	NA
C055_195	2018-07-14	195	25	6	32	T	ey	C055	392	16	60	NA	NA	1	1	-1	1	NA	NA	NA	NA	NA	NA	NA	NA	NA	NA	5	697	07/14/2018 10:42:40	8	1	5.21145	16	311.44	99.2482	188.655	0	6	9.92	28.96	7	590.16	0	64.0398	185.119	1.0687	13.3588	no
C055_205	2018-07-24	205	24.8	5	58	T	af	C055	358	17	18	19.5	-0.284351077434833	1	1	1	1	679	20.46	2.99131663057432	287.2111	0.8392348	924	6	3	4.427233	1	NA	NA	NA	NA	NA	NA	NA	NA	NA	NA	NA	NA	NA	NA	NA	NA	NA	NA	NA	NA	NA	NA
C055_209	2018-07-28	209	20.8	5	49	T	ey	C055	349	18	60	18.75	-0.474239763043858	1	1	-1	1	NA	NA	NA	NA	NA	NA	NA	NA	NA	NA	6	774	07/28/2018 06:53:29	5	1	6.02415	16	285.84	95.5062	205.602	1	14	58.56	4.56	15	541.52	0	61.3518	-122.356	-1.72916	-21.6144	no
C055_218	2018-08-06	218	26.5	6	43	T	fs	C055	403	19	50	23.5	0.728388579146629	1	1	1	-1	NA	NA	NA	NA	NA	NA	NA	NA	NA	NA	NA	NA	NA	NA	NA	NA	NA	NA	NA	NA	NA	NA	NA	NA	NA	NA	NA	NA	NA	NA	NA	NA
C055_222	2018-08-10	222	20	5	59	T	ey	C055	359	20	60	24	0.854981036219312	1	1	1	-1	NA	NA	NA	NA	NA	NA	NA	NA	NA	NA	7	844	08/10/2018 09:50:49	2	1	2.12676	8	384.16	116.635	69.8814	0	4	8.16	554.72	4	591.92	0	66.4539	-126.188	-1.09914	-13.7392	no
C055_226	2018-08-14	226	23.8	6	30	T	af	C055	390	21	60	22.5	0.475203665001264	1	1	1	1	664	21.64	3.59349123967114	285.5296	0.753279	995	7	1	NA	1	NA	NA	NA	NA	NA	NA	NA	NA	NA	NA	NA	NA	NA	NA	NA	NA	NA	NA	NA	NA	NA	NA
C055_230	2018-08-18	230	19.5	6	8	T	ey	C055	368	22	60	22.5	0.475203665001264	1	1	1	-1	NA	NA	NA	NA	NA	NA	NA	NA	NA	NA	NA	NA	NA	NA	NA	NA	NA	NA	NA	NA	NA	NA	NA	NA	NA	NA	NA	NA	NA	NA	NA	NA
C055_257	2018-09-14	257	21.5	7	18	T	af	C055	438	23	51	24	0.854981036219312	1	1	1	-1	NA	NA	NA	NA	NA	NA	NA	NA	NA	NA	NA	NA	NA	NA	NA	NA	NA	NA	NA	NA	NA	NA	NA	NA	NA	NA	NA	NA	NA	NA	NA	NA
C055_264	2018-09-21	264	20.8	7	39	T	ib	C055	459	24	NA	NA	NA	1	1	-1	-1	NA	22.13	NA	1501.085	NA	NA	NA	NA	NA	NA	NA	NA	NA	NA	NA	NA	NA	NA	NA	NA	NA	NA	NA	NA	NA	NA	NA	NA	NA	NA	NA	NA
C057_171	2018-06-20	171	17.8	5	21	T	rm	C057	321	2	0	20.5	-0.0311661632894677	1	1	-1	-1	680	19.89	-0.0195564149097749	163.0667	0.8042551	854	1	4	6.213009	1	NA	NA	NA	NA	NA	NA	NA	NA	NA	NA	NA	NA	NA	NA	NA	NA	NA	NA	NA	NA	NA	NA
C058_155	2018-06-04	155	15.5	6	59	T	af	C058	419	2	8	22.5	0.475203665001264	-1	1	-1	1	NA	NA	NA	NA	NA	NA	NA	NA	NA	NA	NA	NA	NA	NA	NA	NA	NA	NA	NA	NA	NA	NA	NA	NA	NA	NA	NA	NA	NA	NA	NA	NA
C058_159	2018-06-08	159	17.3	7	5	T	af	C058	425	3	37	21.5	0.222018750855898	-1	1	1	-1	556	19.95	-0.0195564149097749	293.8204	0.9290665	1063	1	4	7.369176	1	NA	NA	NA	NA	NA	NA	NA	NA	NA	NA	NA	NA	NA	NA	NA	NA	NA	NA	NA	NA	NA	NA
C060_164	2018-06-13	164	18.3	5	30	T	fs	C060	330	2	4	21	0.0954262937832151	1	1	1	-1	734	19.58	-0.0195564149097749	220.0389	0.8241212	1023	1	NA	5.244661	1	NA	NA	NA	NA	NA	NA	NA	NA	NA	NA	NA	NA	NA	NA	NA	NA	NA	NA	NA	NA	NA	NA
C060_167	2018-06-16	167	19	6	52	T	fs	C060	412	3	51	18.5	-0.537535991580199	1	1	-1	1	NA	NA	NA	NA	NA	NA	NA	NA	NA	NA	1	614	06/16/2018 09:36:56	7	0	7.63242	8	159.76	80.5856	268.911	0	12	24.64	16.88	19	572.64	0	62.3748	-125.946	-1.75706	-21.9633	no
C060_171	2018-06-20	171	17.8	6	12	T	af	C060	372	4	55	17.5	-0.790720905725565	1	1	-1	-1	NA	NA	NA	NA	NA	NA	NA	NA	NA	NA	NA	NA	NA	NA	NA	NA	NA	NA	NA	NA	NA	NA	NA	NA	NA	NA	NA	NA	NA	NA	NA	NA
C060_192	2018-07-11	192	20.8	5	27	T	af	C060	327	5	60	18.5	-0.537535991580199	1	1	-1	-1	732	18	0.582618194187045	52.6463	0.7460917	892	2	2	NA	1	NA	NA	NA	NA	NA	NA	NA	NA	NA	NA	NA	NA	NA	NA	NA	NA	NA	NA	NA	NA	NA	NA
C060_195	2018-07-14	195	25	5	27	T	fs	C060	327	6	21	17.5	-0.790720905725565	1	1	-1	1	NA	NA	NA	NA	NA	NA	NA	NA	NA	NA	2	694	07/14/2018 09:52:50	0	1	2.43083	8	200.96	78.3283	81.8055	0	3	4.48	0	3	595.6	2.96	64.4172	217.358	1.01391	12.6738	no
C060_200	2018-07-19	200	19.5	5	42	T	fs	C060	342	7	25	18.5	-0.537535991580199	1	1	-1	1	NA	NA	NA	NA	NA	NA	NA	NA	NA	NA	NA	NA	NA	NA	NA	NA	NA	NA	NA	NA	NA	NA	NA	NA	NA	NA	NA	NA	NA	NA	NA	NA
C060_205	2018-07-24	205	24.8	5	50	T	pa	C060	350	8	56	16	-1.17049827694361	1	1	-1	-1	769	17.4	1.18479280328386	339.7018	0.6280701	863	3	2	NA	1	NA	NA	NA	NA	NA	NA	NA	NA	NA	NA	NA	NA	NA	NA	NA	NA	NA	NA	NA	NA	NA	NA
C060_209	2018-07-28	209	20.8	6	25	T	af	C060	385	9	60	20	-0.157758620362151	1	1	-1	1	NA	NA	NA	NA	NA	NA	NA	NA	NA	NA	3	778	07/28/2018 07:51:11	3	1	2.11053	7	116.48	106.292	93.756	0	2	2.16	96.64	3	597.92	0	71.9045	0.261229	0.37648	4.706	no
C060_213	2018-08-01	213	23	5	30	T	fs	C060	330	10	6	17.5	-0.790720905725565	1	1	1	1	NA	NA	NA	NA	NA	NA	NA	NA	NA	NA	NA	NA	NA	NA	NA	NA	NA	NA	NA	NA	NA	NA	NA	NA	NA	NA	NA	NA	NA	NA	NA	NA
C060_218	2018-08-06	218	26.5	6	13	T	rm	C060	373	12	60	16	-1.17049827694361	1	1	-1	-1	NA	NA	NA	NA	NA	NA	NA	NA	NA	NA	NA	NA	NA	NA	NA	NA	NA	NA	NA	NA	NA	NA	NA	NA	NA	NA	NA	NA	NA	NA	NA	NA
C060_226	2018-08-14	226	23.8	6	47	T	rm	C060	407	13	60	17	-0.917313362798247	1	1	-1	-1	NA	NA	NA	NA	NA	NA	NA	NA	NA	NA	NA	NA	NA	NA	NA	NA	NA	NA	NA	NA	NA	NA	NA	NA	NA	NA	NA	NA	NA	NA	NA	NA
C060_231	2018-08-19	231	21	6	5	T	fs	C060	365	14	6	16.5	-1.04390581987093	1	1	-1	1	NA	NA	NA	NA	NA	NA	NA	NA	NA	NA	4	867	08/19/2018 07:54:02	0	0	0.344379	0	0	58.6898	8.82144	0	0	0	NA	1	600.08	0	67.5854	-285.292	-1.17303	-14.6628	no
C060_257	2018-09-14	257	21.5	7	37	T	ey	C060	457	16	60	19.5	-0.284351077434833	1	1	-1	-1	NA	NA	NA	NA	NA	NA	NA	NA	NA	NA	NA	NA	NA	NA	NA	NA	NA	NA	NA	NA	NA	NA	NA	NA	NA	NA	NA	NA	NA	NA	NA	NA
C062_131	2018-05-11	131	8.3	6	25	B	af	C062	385	3	NA	19.75	-0.221054848898492	1	-1	-1	-1	739	19.84	-0.0195564149097749	0	0.93624	NA	0	NA	NA	2	NA	NA	NA	NA	NA	NA	NA	NA	NA	NA	NA	NA	NA	NA	NA	NA	NA	NA	NA	NA	NA	NA
C062_155	2018-06-04	155	15.5	5	59	T	rm	C062	359	5	57	17	-0.917313362798247	1	1	-1	-1	668	18.02	0.582618194187045	158.6426	0.7584695	1026	1	4	6.980494	1	NA	NA	NA	NA	NA	NA	NA	NA	NA	NA	NA	NA	NA	NA	NA	NA	NA	NA	NA	NA	NA	NA
C062_164	2018-06-13	164	18.3	5	40	T	rm	C062	340	6	53	17.5	-0.790720905725565	1	1	-1	-1	NA	NA	NA	NA	NA	NA	NA	NA	NA	NA	NA	NA	NA	NA	NA	NA	NA	NA	NA	NA	NA	NA	NA	NA	NA	NA	NA	NA	NA	NA	NA	NA
C065_116	2018-04-26	116	9.3	7	10	T	af	C065	430	2	NA	23	0.601796122073946	1	-1	-1	-1	NA	NA	NA	NA	NA	NA	NA	NA	NA	NA	1	508	04/26/2018 09:09:46	0	0	1.60473	2	17.84	24.9617	27.274	0	2	8.4	0.48	3	591.68	0	63.7628	0.781274	1.15678	14.4597	no
C065_132	2018-05-12	132	9.8	6	58	B	fs	C065	418	4	NA	26	1.36135086451004	1	-1	-1	-1	705	24.07	-0.0195564149097749	0	1.131378	838	2	4	NA	2	NA	NA	NA	NA	NA	NA	NA	NA	NA	NA	NA	NA	NA	NA	NA	NA	NA	NA	NA	NA	NA	NA
C065_138	2018-05-18	138	12.8	6	31	T	fs	C065	391	5	60	23	0.601796122073946	1	-1	1	1	NA	NA	NA	NA	NA	NA	NA	NA	NA	NA	3	550	05/18/2018 08:52:59	0	0	2.24791	5	146.16	89.4164	87.8733	0	1	0.64	378.8	2	599.44	0	60.8806	NA	0.632479	7.90599	no
C065_152	2018-06-01	152	24.5	5	39	T	af	C065	339	6	36	23.5	0.728388579146629	1	-1	1	1	NA	NA	NA	NA	NA	NA	NA	NA	NA	NA	NA	578	06/01/2018 07:58:02	0	1	NA	3	98.08	NA	NA	0	NA	NA	NA	NA	NA	NA	NA	NA	NA	NA	no
C068_165	2018-06-14	165	14.8	6	4	T	af	C068	364	2	10	22	0.348611207928581	1	1	-1	-1	764	21.66	-0.0195564149097749	1038.854	NA	824	1	NA	7.177016	1	NA	NA	NA	NA	NA	NA	NA	NA	NA	NA	NA	NA	NA	NA	NA	NA	NA	NA	NA	NA	NA	NA
C068_188	2018-07-07	188	19	6	30	T	af	C068	390	3	60	21	0.0954262937832151	1	1	-1	1	760	20.82	0.582618194187045	644.3444	0.7474256	1037	2	1	NA	1	NA	NA	NA	NA	NA	NA	NA	NA	NA	NA	NA	NA	NA	NA	NA	NA	NA	NA	NA	NA	NA	NA
C068_250	2018-09-07	250	17.8	7	44	T	ib	C068	464	4	60	20.5	-0.0311661632894677	1	1	1	-1	NA	NA	NA	NA	NA	NA	NA	NA	NA	NA	NA	NA	NA	NA	NA	NA	NA	NA	NA	NA	NA	NA	NA	NA	NA	NA	NA	NA	NA	NA	NA	NA
C072_168	2018-06-17	168	19.5	6	11	T	af	C072	371	3	39	22.25	0.411907436464922	1	1	-1	1	NA	NA	NA	NA	NA	NA	NA	NA	NA	NA	NA	622	06/17/2018 08:06:36	1	1	NA	11	207.2	NA	NA	0	NA	NA	NA	NA	NA	NA	NA	NA	NA	NA	no
C072_172	2018-06-21	172	17	7	29	T	fs	C072	449	4	60	23.5	0.728388579146629	1	1	1	1	NA	NA	NA	NA	NA	NA	NA	NA	NA	NA	NA	NA	NA	NA	NA	NA	NA	NA	NA	NA	NA	NA	NA	NA	NA	NA	NA	NA	NA	NA	NA	NA
C072_178	2018-06-27	178	17.8	6	30	T	fs	C072	390	5	60	23	0.601796122073946	1	1	1	1	NA	NA	NA	NA	NA	NA	NA	NA	NA	NA	2	655	06/27/2018 08:28:59	0	1	2.61647	8	151.52	145.438	132.627	0	1	2.96	57.52	2	597.12	0	65.5978	-97.6338	-0.152256	-1.9032	no
C072_184	2018-07-03	184	25	6	51	T	af	C072	411	6	60	21.5	0.222018750855898	1	1	1	1	690	20.93	-0.0195564149097749	191.863	0.799729	1001	2	2	NA	1	NA	NA	NA	NA	NA	NA	NA	NA	NA	NA	NA	NA	NA	NA	NA	NA	NA	NA	NA	NA	NA	NA
C072_196	2018-07-15	196	26	6	44	T	ey	C072	404	7	60	24.5	0.981573493291995	1	1	-1	1	NA	NA	NA	NA	NA	NA	NA	NA	NA	NA	NA	NA	NA	NA	NA	NA	NA	NA	NA	NA	NA	NA	NA	NA	NA	NA	NA	NA	NA	NA	NA	NA
C072_210	2018-07-29	210	19.8	6	10	T	fs	C072	370	9	60	21.5	0.222018750855898	1	1	-1	1	NA	NA	NA	NA	NA	NA	NA	NA	NA	NA	3	795	07/29/2018 09:39:10	0	1	1.53432	9	134.8	102.054	57.5619	0	1	2.96	0.16	2	597.12	0	70.2832	0.490911	0.708293	8.85367	no
C072_214	2018-08-02	214	24	6	38	T	ey	C072	398	10	60	21	0.0954262937832151	1	1	-1	-1	760	20.44	0.582618194187045	217.6352	0.8619393	856	3	3	5.049708	1	NA	NA	NA	NA	NA	NA	NA	NA	NA	NA	NA	NA	NA	NA	NA	NA	NA	NA	NA	NA	NA	NA
C072_227	2018-08-15	227	24	6	36	T	af	C072	396	12	60	21	0.0954262937832151	1	1	-1	1	726	20.43	1.18479280328386	751.6815	0.8224942	976	4	1	NA	1	NA	NA	NA	NA	NA	NA	NA	NA	NA	NA	NA	NA	NA	NA	NA	NA	NA	NA	NA	NA	NA	NA
C072_250	2018-09-07	250	17.8	7	10	T	af	C072	430	13	60	21	0.0954262937832151	1	1	1	-1	726	20.37	1.78696741238068	177.3741	0.8509299	NA	0	NA	NA	NA	NA	NA	NA	NA	NA	NA	NA	NA	NA	NA	NA	NA	NA	NA	NA	NA	NA	NA	NA	NA	NA	NA
C072_265	2018-09-22	265	13	6	49	T	af	C072	409	14	60	22	0.348611207928581	1	1	1	-1	698	21.24	2.3891420214775	607.2907	0.8819708	977	5	2	NA	1	NA	NA	NA	NA	NA	NA	NA	NA	NA	NA	NA	NA	NA	NA	NA	NA	NA	NA	NA	NA	NA	NA
C073_136	2018-05-16	136	13.8	6	44	T	fs	C073	404	3	43	NA	NA	-1	1	-1	1	NA	NA	NA	NA	NA	NA	NA	NA	NA	NA	1	531	05/16/2018 09:39:49	2	0	3.51285	9	127.76	59.9046	95.9696	0	2	6.88	65.84	3	593.2	0	63.5159	-482.102	-1.68236	-21.0294	no
C073_138	2018-05-18	138	12.8	6	31	T	rm	C073	391	4	59	24	0.854981036219312	-1	1	-1	1	NA	NA	NA	NA	NA	NA	NA	NA	NA	NA	NA	NA	NA	NA	NA	NA	NA	NA	NA	NA	NA	NA	NA	NA	NA	NA	NA	NA	NA	NA	NA	NA
C073_147	2018-05-27	147	20.5	6	39	T	fs	C073	399	5	60	32	2.88046034938224	-1	1	-1	1	NA	NA	NA	NA	NA	NA	NA	NA	NA	NA	NA	NA	NA	NA	NA	NA	NA	NA	NA	NA	NA	NA	NA	NA	NA	NA	NA	NA	NA	NA	NA	NA
C073_157	2018-06-06	157	15.3	6	31	T	af	C073	391	6	60	22.5	0.475203665001264	-1	1	1	-1	708	22.05	-0.0195564149097749	557.3555	0.8049836	868	1	4	6.551016	1	NA	NA	NA	NA	NA	NA	NA	NA	NA	NA	NA	NA	NA	NA	NA	NA	NA	NA	NA	NA	NA	NA
C073_160	2018-06-09	160	17	7	18	T	fs	C073	438	7	60	24	0.854981036219312	-1	1	1	1	NA	NA	NA	NA	NA	NA	NA	NA	NA	NA	NA	NA	NA	NA	NA	NA	NA	NA	NA	NA	NA	NA	NA	NA	NA	NA	NA	NA	NA	NA	NA	NA
C073_165	2018-06-14	165	14.8	6	28	T	rm	C073	388	8	60	22	0.348611207928581	-1	1	-1	1	NA	NA	NA	NA	NA	NA	NA	NA	NA	NA	NA	NA	NA	NA	NA	NA	NA	NA	NA	NA	NA	NA	NA	NA	NA	NA	NA	NA	NA	NA	NA	NA
C073_168	2018-06-17	168	19.5	6	27	T	af	C073	387	9	60	22	0.348611207928581	-1	1	-1	1	NA	NA	NA	NA	NA	NA	NA	NA	NA	NA	NA	NA	NA	NA	NA	NA	NA	NA	NA	NA	NA	NA	NA	NA	NA	NA	NA	NA	NA	NA	NA	NA
C073_172	2018-06-21	172	17	7	54	T	fs	C073	474	10	34	23.5	0.728388579146629	-1	1	-1	1	NA	NA	NA	NA	NA	NA	NA	NA	NA	NA	NA	NA	NA	NA	NA	NA	NA	NA	NA	NA	NA	NA	NA	NA	NA	NA	NA	NA	NA	NA	NA	NA
C073_178	2018-06-27	178	17.8	6	58	T	fs	C073	418	11	59	24.5	0.981573493291995	-1	1	-1	1	NA	NA	NA	NA	NA	NA	NA	NA	NA	NA	NA	NA	NA	NA	NA	NA	NA	NA	NA	NA	NA	NA	NA	NA	NA	NA	NA	NA	NA	NA	NA	NA
C075_132	2018-05-12	132	9.8	5	59	B	rm	C075	359	3	NA	26.5	1.48794332158273	1	-1	-1	1	730	24.99	-0.0195564149097749	0	1.031061	906	1	NA	NA	2	NA	NA	NA	NA	NA	NA	NA	NA	NA	NA	NA	NA	NA	NA	NA	NA	NA	NA	NA	NA	NA	NA
C075_136	2018-05-16	136	13.8	6	8	T	ib	C075	368	4	60	24	0.854981036219312	1	-1	-1	1	NA	NA	NA	NA	NA	NA	NA	NA	NA	NA	2	528	05/16/2018 08:37:41	4	1	7.4649	8	309.6	82.3868	237.161	0	13	26.24	0	13	573.84	0.88	64.2711	-234.99	0.632449	7.90561	no
C075_138	2018-05-18	138	12.8	6	56	T	af	C075	416	5	60	22	0.348611207928581	1	-1	-1	-1	NA	NA	NA	NA	NA	NA	NA	NA	NA	NA	NA	NA	NA	NA	NA	NA	NA	NA	NA	NA	NA	NA	NA	NA	NA	NA	NA	NA	NA	NA	NA	NA
C075_144	2018-05-24	144	15	6	36	T	rm	C075	396	6	60	23	0.601796122073946	1	-1	-1	-1	659	22.18	0.582618194187045	389.8648	0.8458702	900	2	4	NA	2	NA	NA	NA	NA	NA	NA	NA	NA	NA	NA	NA	NA	NA	NA	NA	NA	NA	NA	NA	NA	NA	NA
C075_147	2018-05-27	147	20.5	6	16	T	af	C075	376	7	46	19.25	-0.347647305971175	1	-1	-1	-1	NA	NA	NA	NA	NA	NA	NA	NA	NA	NA	NA	NA	NA	NA	NA	NA	NA	NA	NA	NA	NA	NA	NA	NA	NA	NA	NA	NA	NA	NA	NA	NA
C075_152	2018-06-01	152	24.5	6	21	T	fs	C075	381	8	47	24	0.854981036219312	1	-1	-1	1	NA	NA	NA	NA	NA	NA	NA	NA	NA	NA	3	586	06/01/2018 10:30:19	2	0	6.45892	13	172	84.1566	246.895	0	9	12.48	0	9	587.6	0.4	63.8414	3.54741	1.05297	13.1621	no
C075_157	2018-06-06	157	15.3	6	21	T	rm	C075	381	9	26	20.5	-0.0311661632894677	1	-1	-1	1	778	21.39	1.18479280328386	706.1037	0.8132204	1044	3	NA	5.383824	1	NA	NA	NA	NA	NA	NA	NA	NA	NA	NA	NA	NA	NA	NA	NA	NA	NA	NA	NA	NA	NA	NA
C075_160	2018-06-09	160	17	6	28	T	af	C075	388	10	60	22	0.348611207928581	1	-1	1	-1	NA	NA	NA	NA	NA	NA	NA	NA	NA	NA	NA	NA	NA	NA	NA	NA	NA	NA	NA	NA	NA	NA	NA	NA	NA	NA	NA	NA	NA	NA	NA	NA
C075_165	2018-06-14	165	14.8	6	13	T	fs	C075	373	11	45	24	0.854981036219312	1	1	-1	1	744	23	1.78696741238068	422.3278	1.138559	867	4	NA	5.993018	1	NA	NA	NA	NA	NA	NA	NA	NA	NA	NA	NA	NA	NA	NA	NA	NA	NA	NA	NA	NA	NA	NA
C075_168	2018-06-17	168	19.5	6	28	T	rm	C075	388	12	53	22	0.348611207928581	1	1	-1	1	NA	NA	NA	NA	NA	NA	NA	NA	NA	NA	4	632	06/17/2018 11:14:50	2	1	3.18614	9	107.68	104.532	123.094	0	0	0	NA	1	600.08	0	64.4657	199.459	-0.300701	-3.75877	no
C075_172	2018-06-21	172	17	5	54	T	af	C075	354	13	60	23.5	0.728388579146629	1	1	1	1	NA	NA	NA	NA	NA	NA	NA	NA	NA	NA	NA	NA	NA	NA	NA	NA	NA	NA	NA	NA	NA	NA	NA	NA	NA	NA	NA	NA	NA	NA	NA	NA
C075_178	2018-06-27	178	17.8	6	14	T	rm	C075	374	14	60	22	0.348611207928581	1	1	-1	1	NA	NA	NA	NA	NA	NA	NA	NA	NA	NA	5	666	06/27/2018 11:35:06	0	0	1.55083	4	37.44	105.313	58.3757	0	0	0	NA	1	600.08	0	64.9478	888.679	2.79157	34.8946	no
C075_184	2018-07-03	184	25	6	5	T	fs	C075	365	15	38	23	0.601796122073946	1	1	-1	1	600	22.11	2.3891420214775	57.43333	0.8752079	1043	5	2	NA	1	NA	NA	NA	NA	NA	NA	NA	NA	NA	NA	NA	NA	NA	NA	NA	NA	NA	NA	NA	NA	NA	NA
C075_188	2018-07-07	188	19	6	54	T	rm	C075	414	16	60	22	0.348611207928581	1	1	-1	1	NA	NA	NA	NA	NA	NA	NA	NA	NA	NA	NA	NA	NA	NA	NA	NA	NA	NA	NA	NA	NA	NA	NA	NA	NA	NA	NA	NA	NA	NA	NA	NA
C075_201	2018-07-20	201	22.5	6	3	T	fs	C075	363	17	24	22.5	0.475203665001264	1	1	-1	1	NA	NA	NA	NA	NA	NA	NA	NA	NA	NA	6	752	07/20/2018 09:38:30	3	1	2.85654	6	104.4	77.9674	110.745	0	3	7.44	114.88	6	590.32	0	64.0542	0.325096	1.13737	14.2172	no
C075_210	2018-07-29	210	19.8	6	7	T	af	C075	367	18	60	21	0.0954262937832151	1	1	-1	1	NA	NA	NA	NA	NA	NA	NA	NA	NA	NA	7	788	07/29/2018 07:44:15	1	1	6.39577	3	55.6	90.7121	164.758	16	14	43.28	335.2	23	556.16	0	62.254	-22.2873	-0.558666	-6.98333	no
C075_214	2018-08-02	214	24	6	31	T	af	C075	391	19	60	21.5	0.222018750855898	1	1	1	-1	545	20.67	2.99131663057432	1867.02	NA	1055	6	3	4.581351	1	NA	NA	NA	NA	NA	NA	NA	NA	NA	NA	NA	NA	NA	NA	NA	NA	NA	NA	NA	NA	NA	NA
C075_220	2018-08-08	220	23.3	6	23	T	fs	C075	383	20	60	23	0.601796122073946	1	1	1	1	NA	NA	NA	NA	NA	NA	NA	NA	NA	NA	NA	NA	NA	NA	NA	NA	NA	NA	NA	NA	NA	NA	NA	NA	NA	NA	NA	NA	NA	NA	NA	NA
C075_227	2018-08-15	227	24	6	46	T	rm	C075	406	21	60	23	0.601796122073946	1	1	1	1	601	22.53	3.59349123967114	251.913	0.8132766	893	7	1	NA	1	NA	NA	NA	NA	NA	NA	NA	NA	NA	NA	NA	NA	NA	NA	NA	NA	NA	NA	NA	NA	NA	NA
C075_250	2018-09-07	250	17.8	6	56	T	af	C075	416	22	60	22	0.348611207928581	1	1	1	-1	731	21.95	4.19566584876796	430.4908	0.886949	NA	0	NA	NA	NA	NA	NA	NA	NA	NA	NA	NA	NA	NA	NA	NA	NA	NA	NA	NA	NA	NA	NA	NA	NA	NA	NA
C075_265	2018-09-22	265	13	7	29	T	af	C075	449	23	60	21	0.0954262937832151	1	1	-1	-1	688	20.35	4.79784045786478	172.9148	0.8926259	927	8	3	5.61961	1	NA	NA	NA	NA	NA	NA	NA	NA	NA	NA	NA	NA	NA	NA	NA	NA	NA	NA	NA	NA	NA	NA
C076_147	2018-05-27	147	20.5	6	49	T	af	C076	409	2	14	21.5	0.222018750855898	1	1	-1	1	520	22.33	-0.0195564149097749	217.0481	0.5900065	941	1	4	NA	2	NA	NA	NA	NA	NA	NA	NA	NA	NA	NA	NA	NA	NA	NA	NA	NA	NA	NA	NA	NA	NA	NA
C076_220	2018-08-08	220	23.3	6	44	T	af	C076	404	3	60	21	0.0954262937832151	1	1	1	1	NA	NA	NA	NA	NA	NA	NA	NA	NA	NA	1	810	08/08/2018 09:33:04	0	0	0.0935041	0	0	23.3208	1.53259	0	0	0	NA	1	598.72	0	74.8615	NA	NA	NA	no
C087_116	2018-04-26	116	9.3	6	17	T	af	C087	377	1	NA	18.5	-0.537535991580199	-1	-1	-1	-1	NA	NA	NA	NA	NA	NA	NA	NA	NA	NA	1	506	04/26/2018 08:11:53	0	1	8.63174	10	211.2	130.359	324.331	0	13	22.72	3.04	14	577.36	0	65.151	-0.568077	-1.39876	-17.4845	no
C087_144	2018-05-24	144	15	5	58	T	fs	C087	358	3	33	27.5	1.74112823572809	-1	1	1	1	NA	NA	NA	NA	NA	NA	NA	NA	NA	NA	NA	NA	NA	NA	NA	NA	NA	NA	NA	NA	NA	NA	NA	NA	NA	NA	NA	NA	NA	NA	NA	NA
C087_152	2018-06-01	152	24.5	6	54	T	af	C087	414	4	33	26.5	1.48794332158273	-1	1	-1	1	NA	NA	NA	NA	NA	NA	NA	NA	NA	NA	NA	NA	NA	NA	NA	NA	NA	NA	NA	NA	NA	NA	NA	NA	NA	NA	NA	NA	NA	NA	NA	NA
C087_188	2018-07-07	188	19	5	38	T	af	C087	338	6	60	21.5	0.222018750855898	-1	1	-1	1	NA	NA	NA	NA	NA	NA	NA	NA	NA	NA	NA	NA	NA	NA	NA	NA	NA	NA	NA	NA	NA	NA	NA	NA	NA	NA	NA	NA	NA	NA	NA	NA
C087_196	2018-07-15	196	26	6	8	T	fs	C087	368	7	18	21	0.0954262937832151	-1	1	-1	1	NA	NA	NA	NA	NA	NA	NA	NA	NA	NA	NA	NA	NA	NA	NA	NA	NA	NA	NA	NA	NA	NA	NA	NA	NA	NA	NA	NA	NA	NA	NA	NA
C087_207	2018-07-26	207	23.8	6	10	T	pa	C087	370	9	0	18	-0.664128448652882	-1	1	-1	-1	704	18.2	-0.0195564149097749	69.12963	0.7761109	1073	1	4	3.71519	2	NA	NA	NA	NA	NA	NA	NA	NA	NA	NA	NA	NA	NA	NA	NA	NA	NA	NA	NA	NA	NA	NA
C087_220	2018-08-08	220	23.3	5	29	T	rm	C087	329	10	60	19	-0.410943534507516	-1	1	1	-1	NA	NA	NA	NA	NA	NA	NA	NA	NA	NA	2	802	08/08/2018 07:15:42	2	1	6.24009	9	292.72	84.5176	201.202	0	5	12	0	11	584.4	1.68	64.3299	130.586	-0.0530701	-0.663376	no
C087_227	2018-08-15	227	24	6	29	T	fs	C087	389	11	43	18	-0.664128448652882	-1	1	1	-1	711	17.67	0.582618194187045	195.5796	0.7870868	789	2	1	NA	1	NA	NA	NA	NA	NA	NA	NA	NA	NA	NA	NA	NA	NA	NA	NA	NA	NA	NA	NA	NA	NA	NA
C089_116	2018-04-26	116	9.3	7	22	T	af	C089	442	1	NA	NA	NA	1	1	-1	-1	NA	NA	NA	NA	NA	NA	NA	NA	NA	NA	1	509	04/26/2018 09:28:07	4	1	11.4664	12	267.04	97.0142	338.02	0	26	44.08	16.64	27	556	0	62.4293	12.856	0.605201	7.56501	no
C089_129	2018-05-09	129	16	5	44	T	af	C089	344	3	16	29.5	2.24749806401882	1	1	-1	1	NA	27.44	NA	NA	NA	NA	NA	NA	NA	NA	NA	NA	NA	NA	NA	NA	NA	NA	NA	NA	NA	NA	NA	NA	NA	NA	NA	NA	NA	NA	NA	NA
C089_136	2018-05-16	136	13.8	5	45	T	rm	C089	345	4	60	29	2.12090560694614	1	1	-1	1	NA	NA	NA	NA	NA	NA	NA	NA	NA	NA	3	529	05/16/2018 09:00:36	1	1	0.908977	3	236.56	73.0035	26.9172	0	0	0	NA	1	600.08	0	66.1407	12.4024	-1.0591	-13.2387	no
C089_144	2018-05-24	144	15	5	47	T	af	C089	347	6	31	26	1.36135086451004	1	1	-1	1	719	25.92	-0.0195564149097749	352.2352	0.8683469	NA	0	1	NA	2	NA	NA	NA	NA	NA	NA	NA	NA	NA	NA	NA	NA	NA	NA	NA	NA	NA	NA	NA	NA	NA	NA
C089_147	2018-05-27	147	20.5	5	31	T	fs	C089	331	7	46	29	2.12090560694614	1	1	-1	1	NA	NA	NA	NA	NA	NA	NA	NA	NA	NA	NA	NA	NA	NA	NA	NA	NA	NA	NA	NA	NA	NA	NA	NA	NA	NA	NA	NA	NA	NA	NA	NA
C089_157	2018-06-06	157	15.3	5	26	T	fs	C089	326	9	41	28.5	1.99431314987346	1	1	-1	1	728	26.64	0.582618194187045	342.35	1.119482	NA	0	1	NA	1	NA	NA	NA	NA	NA	NA	NA	NA	NA	NA	NA	NA	NA	NA	NA	NA	NA	NA	NA	NA	NA	NA
C089_165	2018-06-14	165	14.8	5	41	T	rm	C089	341	10	0	24.5	0.981573493291995	1	1	-1	1	NA	NA	NA	NA	NA	NA	NA	NA	NA	NA	NA	NA	NA	NA	NA	NA	NA	NA	NA	NA	NA	NA	NA	NA	NA	NA	NA	NA	NA	NA	NA	NA
C089_168	2018-06-17	168	19.5	5	16	T	rm	C089	316	11	48	26	1.36135086451004	1	1	-1	1	NA	NA	NA	NA	NA	NA	NA	NA	NA	NA	4	635	06/17/2018 12:09:36	2	1	0.592088	3	18.4	54.7879	15.4003	0	0	0	NA	1	600.08	0	67.4155	175.672	-0.343096	-4.2887	no
C090_154	2018-06-03	154	16	5	31	T	af	C090	331	2	37	23	0.601796122073946	1	1	-1	-1	513	20.24	-0.0195564149097749	62.64074	0.8045031	811	1	3	NA	2	NA	NA	NA	NA	NA	NA	NA	NA	NA	NA	NA	NA	NA	NA	NA	NA	NA	NA	NA	NA	NA	NA
C090_158	2018-06-07	158	15	5	36	T	af	C090	336	3	53	19.5	-0.284351077434833	1	1	-1	-1	NA	NA	NA	NA	NA	NA	NA	NA	NA	NA	NA	NA	NA	NA	NA	NA	NA	NA	NA	NA	NA	NA	NA	NA	NA	NA	NA	NA	NA	NA	NA	NA
C094_154	2018-06-03	154	16	5	40	T	fs	C094	340	2	13	23	0.601796122073946	1	1	-1	1	593	22.52	-0.0195564149097749	158.9444	0.9059653	NA	0	3	NA	1	NA	NA	NA	NA	NA	NA	NA	NA	NA	NA	NA	NA	NA	NA	NA	NA	NA	NA	NA	NA	NA	NA
C094_158	2018-06-07	158	15	6	14	T	af	C094	374	3	45	23	0.601796122073946	1	1	1	1	NA	NA	NA	NA	NA	NA	NA	NA	NA	NA	NA	NA	NA	NA	NA	NA	NA	NA	NA	NA	NA	NA	NA	NA	NA	NA	NA	NA	NA	NA	NA	NA
C094_194	2018-07-13	194	22	6	16	T	af	C094	376	4	60	20.5	-0.0311661632894677	1	1	1	1	NA	NA	NA	NA	NA	NA	NA	NA	NA	NA	1	672	07/13/2018 08:19:15	0	1	4.48784	8	159.6	67.6628	126.52	0	2	3.92	37.2	3	596.16	0	63.9733	-181.453	-0.598422	-7.48028	no
C094_212	2018-07-31	212	22.8	5	46	T	ey	C094	346	5	60	22	0.348611207928581	1	1	-1	1	712	22.28	0.582618194187045	213.9204	0.8100827	855	1	3	4.100264	1	NA	NA	NA	NA	NA	NA	NA	NA	NA	NA	NA	NA	NA	NA	NA	NA	NA	NA	NA	NA	NA	NA
C094_249	2018-09-06	249	23.5	9	47	T	ib	C094	587	6	59	23	0.601796122073946	1	1	-1	-1	NA	NA	NA	NA	NA	NA	NA	NA	NA	NA	NA	NA	NA	NA	NA	NA	NA	NA	NA	NA	NA	NA	NA	NA	NA	NA	NA	NA	NA	NA	NA	NA
C094_258	2018-09-15	258	22.8	9	10	T	ib	C094	550	7	24	21	0.0954262937832151	1	1	-1	-1	NA	NA	NA	NA	NA	NA	NA	NA	NA	NA	NA	NA	NA	NA	NA	NA	NA	NA	NA	NA	NA	NA	NA	NA	NA	NA	NA	NA	NA	NA	NA	NA
C100_137	2018-05-17	137	17.3	5	27	T	af	C100	327	2	0	18	-0.664128448652882	1	1	-1	1	NA	NA	NA	NA	NA	NA	NA	NA	NA	NA	1	539	05/17/2018 09:14:40	1	0	5.64823	13	387.2	93.6066	210.074	0	6	10.08	89.28	7	590	0	64.6913	-169.618	-0.336866	-4.21082	no
C100_151	2018-05-31	151	21.5	5	33	T	rm	C100	333	3	0	18.5	-0.537535991580199	1	1	-1	-1	NA	NA	NA	NA	NA	NA	NA	NA	NA	NA	2	574	05/31/2018 08:14:25	1	0	1.52264	12	164.4	70.9879	50.1024	0	2	8.64	193.6	4	590.88	0	69.6024	-0.561175	-1.28381	-16.0476	no
C100_154	2018-06-03	154	16	5	45	T	rm	C100	345	4	35	14	-1.67686810523434	1	1	-1	-1	NA	NA	NA	NA	NA	NA	NA	NA	NA	NA	NA	NA	NA	NA	NA	NA	NA	NA	NA	NA	NA	NA	NA	NA	NA	NA	NA	NA	NA	NA	NA	NA
C100_155	2018-06-04	155	15.5	6	46	T	fs	C100	406	5	0	16	-1.17049827694361	1	1	-1	-1	NA	NA	NA	NA	NA	NA	NA	NA	NA	NA	NA	NA	NA	NA	NA	NA	NA	NA	NA	NA	NA	NA	NA	NA	NA	NA	NA	NA	NA	NA	NA	NA
C100_163	2018-06-12	163	16	5	52	T	af	C100	352	6	19	17.25	-0.854017134261906	1	1	-1	-1	NA	NA	NA	NA	NA	NA	NA	NA	NA	NA	NA	NA	NA	NA	NA	NA	NA	NA	NA	NA	NA	NA	NA	NA	NA	NA	NA	NA	NA	NA	NA	NA
C100_166	2018-06-15	166	17.8	6	7	T	fs	C100	367	7	NA	16	-1.17049827694361	1	1	-1	1	NA	NA	NA	NA	NA	NA	NA	NA	NA	NA	3	605	06/15/2018 12:05:05	2	1	0.712973	2	120.24	282.478	38.8615	0	0	0	NA	1	600.08	0	66.8409	220.604	0.539264	6.7408	no
C100_170	2018-06-19	170	19.3	6	8	T	af	C100	368	8	3	17	-0.917313362798247	1	1	-1	-1	NA	NA	NA	NA	NA	NA	NA	NA	NA	NA	NA	NA	NA	NA	NA	NA	NA	NA	NA	NA	NA	NA	NA	NA	NA	NA	NA	NA	NA	NA	NA	NA
C100_171	2018-06-20	171	17.8	6	29	T	af	C100	389	9	46	17	-0.917313362798247	1	1	-1	-1	NA	NA	NA	NA	NA	NA	NA	NA	NA	NA	NA	NA	NA	NA	NA	NA	NA	NA	NA	NA	NA	NA	NA	NA	NA	NA	NA	NA	NA	NA	NA	NA
C100_180	2018-06-29	180	24	5	32	T	rm	C100	332	10	21	16.5	-1.04390581987093	1	1	-1	-1	NA	NA	NA	NA	NA	NA	NA	NA	NA	NA	NA	NA	NA	NA	NA	NA	NA	NA	NA	NA	NA	NA	NA	NA	NA	NA	NA	NA	NA	NA	NA	NA
C100_192	2018-07-11	192	20.8	6	33	T	af	C100	393	11	NA	17	-0.917313362798247	1	1	-1	-1	NA	NA	NA	NA	NA	NA	NA	NA	NA	NA	NA	NA	NA	NA	NA	NA	NA	NA	NA	NA	NA	NA	NA	NA	NA	NA	NA	NA	NA	NA	NA	NA
C100_200	2018-07-19	200	19.5	7	19	T	rm	C100	439	12	36	18	-0.664128448652882	1	1	-1	1	NA	NA	NA	NA	NA	NA	NA	NA	NA	NA	4	736	07/19/2018 08:56:26	0	1	1.46959	8	297.2	46.6994	39.0426	0	1	1.2	63.68	3	597.76	0	60.2456	-0.0640133	-0.113253	-1.41567	no
C100_205	2018-07-24	205	24.8	5	42	T	af	C100	342	14	0	18	-0.664128448652882	1	1	-1	1	719	17.25	-0.0195564149097749	459.7574	0.6644133	965	1	3	3.844172	1	NA	NA	NA	NA	NA	NA	NA	NA	NA	NA	NA	NA	NA	NA	NA	NA	NA	NA	NA	NA	NA	NA
C100_209	2018-07-28	209	20.8	5	34	T	ey	C100	334	15	56	18	-0.664128448652882	1	1	-1	-1	NA	NA	NA	NA	NA	NA	NA	NA	NA	NA	NA	NA	NA	NA	NA	NA	NA	NA	NA	NA	NA	NA	NA	NA	NA	NA	NA	NA	NA	NA	NA	NA
C100_212	2018-07-31	212	22.8	6	10	T	fs	C100	370	16	9	19	-0.410943534507516	1	1	-1	1	732	18.3	0.582618194187045	265.2148	0.7788635	823	2	3	3.666186	1	NA	NA	NA	NA	NA	NA	NA	NA	NA	NA	NA	NA	NA	NA	NA	NA	NA	NA	NA	NA	NA	NA
C100_213	2018-08-01	213	23	6	51	T	ey	C100	411	17	50	16.5	-1.04390581987093	1	1	-1	-1	NA	NA	NA	NA	NA	NA	NA	NA	NA	NA	NA	NA	NA	NA	NA	NA	NA	NA	NA	NA	NA	NA	NA	NA	NA	NA	NA	NA	NA	NA	NA	NA
C101_150	2018-05-30	150	22	6	14	T	rm	C101	374	3	59	34	3.38683017767297	-1	1	-1	1	NA	NA	NA	NA	NA	NA	NA	NA	NA	NA	NA	NA	NA	NA	NA	NA	NA	NA	NA	NA	NA	NA	NA	NA	NA	NA	NA	NA	NA	NA	NA	NA
C101_154	2018-06-03	154	16	5	57	T	fs	C101	357	4	11	27	1.61453577865541	-1	1	-1	-1	NA	26.27	NA	NA	NA	NA	NA	NA	NA	NA	NA	NA	NA	NA	NA	NA	NA	NA	NA	NA	NA	NA	NA	NA	NA	NA	NA	NA	NA	NA	NA	NA
C101_166	2018-06-15	166	17.8	6	9	T	ey	C101	369	5	34	24.5	0.981573493291995	-1	1	-1	-1	NA	NA	NA	NA	NA	NA	NA	NA	NA	NA	1	600	06/15/2018 10:29:12	0	1	2.99631	7	133.84	22.3154	18.789	0	6	60.48	2.56	7	539.6	0	60.1342	-58.6997	0.463227	5.79033	no
C101_179	2018-06-28	179	21	6	50	T	af	C101	410	6	17	23	0.601796122073946	-1	1	-1	1	NA	NA	NA	NA	NA	NA	NA	NA	NA	NA	NA	NA	NA	NA	NA	NA	NA	NA	NA	NA	NA	NA	NA	NA	NA	NA	NA	NA	NA	NA	NA	NA
C101_202	2018-07-21	202	24	6	9	T	rm	C101	369	7	60	25	1.10816595036468	-1	1	-1	-1	NA	NA	NA	NA	NA	NA	NA	NA	NA	NA	2	762	07/21/2018 08:31:16	1	1	4.98686	7	124.32	69.0583	149.156	1	7	29.36	3.68	8	570.72	0	63.9018	266.319	1.61596	20.1995	no
C101_212	2018-07-31	212	22.8	5	55	T	ey	C101	355	8	60	24.5	0.981573493291995	-1	1	1	-1	762	23.84	-0.0195564149097749	644.937	0.8960527	962	2	4	3.380721	1	NA	NA	NA	NA	NA	NA	NA	NA	NA	NA	NA	NA	NA	NA	NA	NA	NA	NA	NA	NA	NA	NA
C102_158	2018-06-07	158	15	7	56	T	rm	C102	476	2	48	21.5	0.222018750855898	-1	1	-1	1	NA	NA	NA	NA	NA	NA	NA	NA	NA	NA	NA	NA	NA	NA	NA	NA	NA	NA	NA	NA	NA	NA	NA	NA	NA	NA	NA	NA	NA	NA	NA	NA
C102_166	2018-06-15	166	17.8	7	16	T	rm	C102	436	3	44	20	-0.157758620362151	-1	1	-1	-1	NA	NA	NA	NA	NA	NA	NA	NA	NA	NA	NA	NA	NA	NA	NA	NA	NA	NA	NA	NA	NA	NA	NA	NA	NA	NA	NA	NA	NA	NA	NA	NA
C102_170	2018-06-19	170	19.3	7	5	T	rm	C102	425	4	54	22	0.348611207928581	-1	1	-1	-1	NA	NA	NA	NA	NA	NA	NA	NA	NA	NA	NA	NA	NA	NA	NA	NA	NA	NA	NA	NA	NA	NA	NA	NA	NA	NA	NA	NA	NA	NA	NA	NA
C102_176	2018-06-25	176	17.8	6	42	T	fs	C102	402	5	46	20	-0.157758620362151	-1	1	-1	-1	NA	NA	NA	NA	NA	NA	NA	NA	NA	NA	NA	NA	NA	NA	NA	NA	NA	NA	NA	NA	NA	NA	NA	NA	NA	NA	NA	NA	NA	NA	NA	NA
C102_179	2018-06-28	179	21	6	29	T	rm	C102	389	6	60	21	0.0954262937832151	-1	1	-1	-1	686	20	-0.0195564149097749	581.05	0.8438886	956	1	4	6.062809	1	NA	NA	NA	NA	NA	NA	NA	NA	NA	NA	NA	NA	NA	NA	NA	NA	NA	NA	NA	NA	NA	NA
C102_202	2018-07-21	202	24	6	22	T	ey	C102	382	7	60	21.5	0.222018750855898	-1	1	-1	-1	NA	NA	NA	NA	NA	NA	NA	NA	NA	NA	1	767	07/21/2018 09:48:43	2	1	6.70965	1	4.96	70.2193	178.209	0	7	20.48	0	7	579.6	2.56	62.8702	734.33	3.12404	39.0505	no
C102_217	2018-08-05	217	NA	7	14	T	rm	C102	434	8	60	22	0.348611207928581	-1	1	-1	-1	NA	NA	NA	NA	NA	NA	NA	NA	NA	NA	NA	NA	NA	NA	NA	NA	NA	NA	NA	NA	NA	NA	NA	NA	NA	NA	NA	NA	NA	NA	NA	NA
C102_225	2018-08-13	225	22.3	7	29	T	af	C102	449	9	60	21	0.0954262937832151	-1	1	1	-1	716	20.41	0.582618194187045	0	0.7300625	848	2	4	5.928272	1	NA	NA	NA	NA	NA	NA	NA	NA	NA	NA	NA	NA	NA	NA	NA	NA	NA	NA	NA	NA	NA	NA
C102_230	2018-08-18	230	19.5	7	19	T	ey	C102	439	10	43	21.5	0.222018750855898	-1	1	1	-1	NA	NA	NA	NA	NA	NA	NA	NA	NA	NA	NA	NA	NA	NA	NA	NA	NA	NA	NA	NA	NA	NA	NA	NA	NA	NA	NA	NA	NA	NA	NA	NA
C102_249	2018-09-06	249	23.5	8	6	T	ib	C102	486	11	39	20	-0.157758620362151	-1	1	-1	-1	754	21.12	1.18479280328386	190.5889	0.9284068	NA	0	NA	NA	NA	NA	NA	NA	NA	NA	NA	NA	NA	NA	NA	NA	NA	NA	NA	NA	NA	NA	NA	NA	NA	NA	NA
C109_134	2018-05-14	134	15.3	5	54	T	fs	C109	354	3	45	14.5	-1.55027564816166	-1	-1	-1	-1	NA	NA	NA	NA	NA	NA	NA	NA	NA	NA	NA	NA	NA	NA	NA	NA	NA	NA	NA	NA	NA	NA	NA	NA	NA	NA	NA	NA	NA	NA	NA	NA
C109_137	2018-05-17	137	17.3	6	11	T	ib	C109	371	4	3	14	-1.67686810523434	-1	-1	-1	-1	NA	NA	NA	NA	NA	NA	NA	NA	NA	NA	1	545	05/17/2018 11:17:53	0	1	19.0881	3	6.32	143.949	412.319	157	38	72.64	0	182	512.64	2	61.0408	-8.02222	3.59195	44.8994	no
C109_142	2018-05-22	142	13.3	6	0	T	af	C109	360	5	49	17	-0.917313362798247	-1	-1	-1	-1	NA	NA	NA	NA	NA	NA	NA	NA	NA	NA	NA	NA	NA	NA	NA	NA	NA	NA	NA	NA	NA	NA	NA	NA	NA	NA	NA	NA	NA	NA	NA	NA
C109_150	2018-05-30	150	22	7	18	T	rm	C109	438	6	38	17.5	-0.790720905725565	-1	-1	-1	-1	NA	NA	NA	NA	NA	NA	NA	NA	NA	NA	2	568	05/30/2018 12:46:36	2	0	7.4337	8	132.32	78.2513	179.835	3	8	17.68	2	13	581.68	0	64.1107	89.3629	0.301513	3.76891	no
C109_154	2018-06-03	154	16	6	41	T	fs	C109	401	7	49	17	-0.917313362798247	-1	-1	1	-1	NA	NA	NA	NA	NA	NA	NA	NA	NA	NA	NA	NA	NA	NA	NA	NA	NA	NA	NA	NA	NA	NA	NA	NA	NA	NA	NA	NA	NA	NA	NA	NA
C109_158	2018-06-07	158	15	7	5	T	rm	C109	425	8	41	17	-0.917313362798247	-1	-1	-1	-1	NA	NA	NA	NA	NA	NA	NA	NA	NA	NA	NA	NA	NA	NA	NA	NA	NA	NA	NA	NA	NA	NA	NA	NA	NA	NA	NA	NA	NA	NA	NA	NA
C109_163	2018-06-12	163	16	7	4	T	fs	C109	424	9	28	18	-0.664128448652882	-1	-1	1	-1	725	17.01	-0.0195564149097749	93.30926	0.8277082	963	1	3	5.50211	1	NA	NA	NA	NA	NA	NA	NA	NA	NA	NA	NA	NA	NA	NA	NA	NA	NA	NA	NA	NA	NA	NA
C109_166	2018-06-15	166	17.8	6	26	T	ey	C109	386	10	60	17	-0.917313362798247	-1	-1	-1	-1	NA	NA	NA	NA	NA	NA	NA	NA	NA	NA	3	601	06/15/2018 10:50:40	1	0	4.17607	5	115.12	92.8384	125.651	1	6	9.36	44	8	590.64	0	65.3099	91.8986	-1.54793	-19.3491	no
C109_170	2018-06-19	170	19.3	8	32	T	fs	C109	512	11	47	18	-0.664128448652882	-1	-1	1	-1	NA	NA	NA	NA	NA	NA	NA	NA	NA	NA	NA	NA	NA	NA	NA	NA	NA	NA	NA	NA	NA	NA	NA	NA	NA	NA	NA	NA	NA	NA	NA	NA
C109_176	2018-06-25	176	17.8	7	2	T	fs	C109	422	12	60	18	-0.664128448652882	-1	1	1	-1	NA	NA	NA	NA	NA	NA	NA	NA	NA	NA	NA	NA	NA	NA	NA	NA	NA	NA	NA	NA	NA	NA	NA	NA	NA	NA	NA	NA	NA	NA	NA	NA
C109_208	2018-07-27	208	23	6	51	T	rm	C109	411	13	60	20	-0.157758620362151	-1	1	-1	-1	742	19.19	0.582618194187045	218.95	0.8006318	875	2	4	3.147596	2	NA	NA	NA	NA	NA	NA	NA	NA	NA	NA	NA	NA	NA	NA	NA	NA	NA	NA	NA	NA	NA	NA
C109_230	2018-08-18	230	19.5	6	57	T	ey	C109	417	14	60	18	-0.664128448652882	-1	1	-1	-1	NA	NA	NA	NA	NA	NA	NA	NA	NA	NA	NA	NA	NA	NA	NA	NA	NA	NA	NA	NA	NA	NA	NA	NA	NA	NA	NA	NA	NA	NA	NA	NA
C109_258	2018-09-15	258	22.8	8	49	T	ib	C109	529	15	60	21.5	0.222018750855898	-1	1	1	-1	NA	NA	NA	NA	NA	NA	NA	NA	NA	NA	NA	NA	NA	NA	NA	NA	NA	NA	NA	NA	NA	NA	NA	NA	NA	NA	NA	NA	NA	NA	NA	NA
C113_150	2018-05-30	150	22	5	29	T	rm	C113	329	2	60	19	-0.410943534507516	1	1	-1	-1	NA	NA	NA	NA	NA	NA	NA	NA	NA	NA	1	564	05/30/2018 11:19:46	1	1	2.67548	4	23.76	52.9061	56.9505	0	10	22.32	294.8	11	577.76	0	60.9559	150.115	-0.657892	-8.22365	no
C113_170	2018-06-19	170	19.3	5	51	T	fs	C113	351	3	60	18.5	-0.537535991580199	1	1	1	1	765	19.15	-0.0195564149097749	283.4296	0.9151699	833	1	4	6.006136	1	NA	NA	NA	NA	NA	NA	NA	NA	NA	NA	NA	NA	NA	NA	NA	NA	NA	NA	NA	NA	NA	NA
C113_191	2018-07-10	191	24.3	5	25	T	rm	C113	325	4	60	21.5	0.222018750855898	1	1	-1	1	776	20.41	0.582618194187045	659.7074	0.8384334	935	2	4	5.291476	1	NA	NA	NA	NA	NA	NA	NA	NA	NA	NA	NA	NA	NA	NA	NA	NA	NA	NA	NA	NA	NA	NA
C113_194	2018-07-13	194	22	5	19	T	ey	C113	319	5	60	18.5	-0.537535991580199	1	1	1	-1	NA	NA	NA	NA	NA	NA	NA	NA	NA	NA	2	678	07/13/2018 10:02:07	0	1	0.0864141	0	0	1.67315	0.006612	0	0	0	NA	1	600.08	0	57.4466	-385.891	0.0203732	0.254665	no
C113_202	2018-07-21	202	24	5	31	T	rm	C113	331	6	60	19	-0.410943534507516	1	1	-1	1	NA	NA	NA	NA	NA	NA	NA	NA	NA	NA	3	758	07/21/2018 07:19:16	0	0	0.364703	5	105.44	62.1815	6.12337	0	0	0	NA	1	600.08	0	66.281	-654.433	-1.58476	-19.8095	no
C114_151	2018-05-31	151	21.5	6	13	T	rm	C114	373	2	26	21.5	0.222018750855898	1	-1	-1	-1	NA	NA	NA	NA	NA	NA	NA	NA	NA	NA	1	575	05/31/2018 08:33:04	0	1	8.83742	12	113.36	70.7888	243.696	0	17	46.64	15.12	20	552.32	0	61.2657	-9.84872	-1.20069	-15.0086	no
C114_155	2018-06-04	155	15.5	6	14	T	af	C114	374	3	60	21	0.0954262937832151	1	-1	-1	-1	778	19.84	-0.0195564149097749	35.88334	0.9452251	910	1	4	NA	1	NA	NA	NA	NA	NA	NA	NA	NA	NA	NA	NA	NA	NA	NA	NA	NA	NA	NA	NA	NA	NA	NA
C114_159	2018-06-08	159	17.3	6	37	T	fs	C114	397	4	60	20.25	-0.0944623918258091	1	-1	-1	-1	NA	NA	NA	NA	NA	NA	NA	NA	NA	NA	NA	NA	NA	NA	NA	NA	NA	NA	NA	NA	NA	NA	NA	NA	NA	NA	NA	NA	NA	NA	NA	NA
C117_158	2018-06-07	158	15	6	52	T	fs	C117	412	3	15	19	-0.410943534507516	1	1	1	1	742	18.32	-0.0195564149097749	115.0667	0.9017318	937	2	3	6.071728	1	NA	NA	NA	NA	NA	NA	NA	NA	NA	NA	NA	NA	NA	NA	NA	NA	NA	NA	NA	NA	NA	NA
C118_143	2018-05-23	143	15.8	6	16	T	af	C118	376	2	0	20	-0.157758620362151	-1	-1	-1	-1	699	18.87	-0.0195564149097749	198.1722	0.8676805	934	1	NA	NA	2	NA	NA	NA	NA	NA	NA	NA	NA	NA	NA	NA	NA	NA	NA	NA	NA	NA	NA	NA	NA	NA	NA
C120_158	2018-06-07	158	15	7	14	T	fs	C120	434	3	47	23	0.601796122073946	-1	-1	-1	1	NA	NA	NA	NA	NA	NA	NA	NA	NA	NA	NA	NA	NA	NA	NA	NA	NA	NA	NA	NA	NA	NA	NA	NA	NA	NA	NA	NA	NA	NA	NA	NA
C120_170	2018-06-19	170	19.3	6	55	T	af	C120	415	4	59	26.5	1.48794332158273	-1	-1	-1	-1	525	24.08	-0.0195564149097749	223.337	0.8036101	1063	1	4	9.107462	1	NA	NA	NA	NA	NA	NA	NA	NA	NA	NA	NA	NA	NA	NA	NA	NA	NA	NA	NA	NA	NA	NA
C126_164	2018-06-13	164	18.3	6	25	T	rm	C126	385	2	14	18.5	-0.537535991580199	-1	-1	1	-1	NA	NA	NA	NA	NA	NA	NA	NA	NA	NA	NA	NA	NA	NA	NA	NA	NA	NA	NA	NA	NA	NA	NA	NA	NA	NA	NA	NA	NA	NA	NA	NA
C126_166	2018-06-15	166	17.8	6	13	T	rm	C126	373	3	60	17.5	-0.790720905725565	-1	-1	-1	-1	NA	NA	NA	NA	NA	NA	NA	NA	NA	NA	1	593	06/15/2018 08:18:49	0	1	10.4961	7	83.12	139.135	555.396	6	15	16.96	5.92	22	581.12	0	62.9036	-51.2716	2.63956	32.9945	no
C126_170	2018-06-19	170	19.3	8	5	T	rm	C126	485	4	42	16	-1.17049827694361	-1	-1	-1	-1	NA	NA	NA	NA	NA	NA	NA	NA	NA	NA	NA	NA	NA	NA	NA	NA	NA	NA	NA	NA	NA	NA	NA	NA	NA	NA	NA	NA	NA	NA	NA	NA
C126_187	2018-07-06	187	19.3	5	43	T	ey	C126	343	5	57	18	-0.664128448652882	-1	-1	-1	-1	712	18.39	-0.0195564149097749	143.1796	0.7894173	809	1	4	5.984454	1	NA	NA	NA	NA	NA	NA	NA	NA	NA	NA	NA	NA	NA	NA	NA	NA	NA	NA	NA	NA	NA	NA
C126_195	2018-07-14	195	25	6	19	T	af	C126	379	6	9	18	-0.664128448652882	-1	-1	1	-1	NA	NA	NA	NA	NA	NA	NA	NA	NA	NA	2	691	07/14/2018 09:03:27	0	0	1.77482	0	0	65.9897	53.2252	0	0	0	NA	11	581.12	0	72.3426	-0.240195	-0.863036	-10.788	no
C126_205	2018-07-24	205	24.8	5	57	T	rm	C126	357	7	60	18	-0.664128448652882	-1	1	-1	-1	NA	NA	NA	NA	NA	NA	NA	NA	NA	NA	NA	NA	NA	NA	NA	NA	NA	NA	NA	NA	NA	NA	NA	NA	NA	NA	NA	NA	NA	NA	NA	NA
C126_213	2018-08-01	213	23	6	41	T	af	C126	401	8	60	18	-0.664128448652882	-1	1	-1	-1	697	17.18	0.582618194187045	359.0778	0.7469119	844	2	3	3.636671	1	NA	NA	NA	NA	NA	NA	NA	NA	NA	NA	NA	NA	NA	NA	NA	NA	NA	NA	NA	NA	NA	NA
C126_218	2018-08-06	218	26.5	6	13	T	af	C126	373	9	60	18	-0.664128448652882	-1	1	-1	-1	764	17.23	1.18479280328386	101.2204	0.718648	978	3	2	NA	1	NA	NA	NA	NA	NA	NA	NA	NA	NA	NA	NA	NA	NA	NA	NA	NA	NA	NA	NA	NA	NA	NA
C126_222	2018-08-10	222	20	5	58	T	rm	C126	358	10	60	18	-0.664128448652882	-1	1	-1	-1	NA	NA	NA	NA	NA	NA	NA	NA	NA	NA	3	836	08/10/2018 07:44:37	0	0	3.1089	0	0	40.9035	52.7183	0	0	0	NA	1	600.08	0	65.988	134.094	-1.01288	-12.661	no
C126_257	2018-09-14	257	21.5	8	32	T	ey	C126	512	11	60	19	-0.410943534507516	-1	1	-1	-1	NA	NA	NA	NA	NA	NA	NA	NA	NA	NA	NA	NA	NA	NA	NA	NA	NA	NA	NA	NA	NA	NA	NA	NA	NA	NA	NA	NA	NA	NA	NA	NA
C130_159	2018-06-08	159	17.3	7	34	T	fs	C130	454	3	20	18	-0.664128448652882	-1	-1	-1	-1	NA	NA	NA	NA	NA	NA	NA	NA	NA	NA	NA	NA	NA	NA	NA	NA	NA	NA	NA	NA	NA	NA	NA	NA	NA	NA	NA	NA	NA	NA	NA	NA
C130_164	2018-06-13	164	18.3	5	58	T	af	C130	358	4	10	18.5	-0.537535991580199	-1	-1	-1	-1	774	17.32	-0.0195564149097749	487.8093	0.8437647	935	1	3	4.787039	1	NA	NA	NA	NA	NA	NA	NA	NA	NA	NA	NA	NA	NA	NA	NA	NA	NA	NA	NA	NA	NA	NA
C130_167	2018-06-16	167	19	6	20	T	rm	C130	380	5	58	17.5	-0.790720905725565	-1	-1	-1	-1	NA	NA	NA	NA	NA	NA	NA	NA	NA	NA	1	618	06/16/2018 10:48:14	3	0	6.84602	10	191.36	70.3218	201.51	1	16	37.28	0	18	561.92	4.32	62.5783	-511.643	-2.30935	-28.8668	no
C130_171	2018-06-20	171	17.8	7	0	T	af	C130	420	6	60	20	-0.157758620362151	-1	1	-1	-1	NA	NA	NA	NA	NA	NA	NA	NA	NA	NA	NA	NA	NA	NA	NA	NA	NA	NA	NA	NA	NA	NA	NA	NA	NA	NA	NA	NA	NA	NA	NA	NA
C130_177	2018-06-26	177	18	7	15	T	rm	C130	435	7	59	18	-0.664128448652882	-1	1	-1	-1	NA	NA	NA	NA	NA	NA	NA	NA	NA	NA	NA	NA	NA	NA	NA	NA	NA	NA	NA	NA	NA	NA	NA	NA	NA	NA	NA	NA	NA	NA	NA	NA
C130_192	2018-07-11	192	20.8	6	44	T	rm	C130	404	8	60	17.5	-0.790720905725565	-1	1	-1	-1	NA	NA	NA	NA	NA	NA	NA	NA	NA	NA	NA	NA	NA	NA	NA	NA	NA	NA	NA	NA	NA	NA	NA	NA	NA	NA	NA	NA	NA	NA	NA	NA
C130_200	2018-07-19	200	19.5	7	5	T	rm	C130	425	9	60	19	-0.410943534507516	-1	1	-1	-1	NA	NA	NA	NA	NA	NA	NA	NA	NA	NA	2	735	07/19/2018 08:37:44	3	0	2.82378	4	140.48	75.7318	92.8869	0	7	21.6	10.08	8	575.6	2.88	64.9839	1182.73	0.0522987	0.653734	no
C130_205	2018-07-24	205	24.8	6	48	T	af	C130	408	10	60	19.5	-0.284351077434833	-1	1	-1	-1	NA	17.74	NA	NA	NA	NA	NA	NA	NA	NA	NA	NA	NA	NA	NA	NA	NA	NA	NA	NA	NA	NA	NA	NA	NA	NA	NA	NA	NA	NA	NA	NA
C130_218	2018-08-06	218	26.5	6	58	T	fs	C130	418	11	47	20	-0.157758620362151	-1	1	-1	-1	NA	NA	NA	NA	NA	NA	NA	NA	NA	NA	NA	NA	NA	NA	NA	NA	NA	NA	NA	NA	NA	NA	NA	NA	NA	NA	NA	NA	NA	NA	NA	NA
C130_222	2018-08-10	222	20	6	6	T	ey	C130	366	12	60	18.5	-0.537535991580199	-1	1	-1	-1	NA	NA	NA	NA	NA	NA	NA	NA	NA	NA	3	843	08/10/2018 09:34:29	3	0	2.09554	7	331.12	55.0316	59.2962	0	4	3.36	7.52	5	596.72	0	56.5507	-0.801797	-1.52542	-19.0677	no
C130_294	2018-10-21	294	2.8	7	30	B	af	C130	450	15	NA	26	1.36135086451004	-1	1	-1	-1	NA	25.91	-0.621731024006594	NA	NA	670	3	3	7.187233	1	NA	NA	NA	NA	NA	NA	NA	NA	NA	NA	NA	NA	NA	NA	NA	NA	NA	NA	NA	NA	NA	NA
C131_158	2018-06-07	158	15	6	17	T	fs	C131	377	3	60	19.5	-0.284351077434833	1	-1	-1	-1	632	18.73	-0.0195564149097749	195.8185	0.8145376	849	1	4	5.94678	1	NA	NA	NA	NA	NA	NA	NA	NA	NA	NA	NA	NA	NA	NA	NA	NA	NA	NA	NA	NA	NA	NA
C133_159	2018-06-08	159	17.3	7	6	T	fs	C133	426	3	NA	19.5	-0.284351077434833	-1	-1	-1	-1	NA	NA	NA	NA	NA	NA	NA	NA	NA	NA	NA	NA	NA	NA	NA	NA	NA	NA	NA	NA	NA	NA	NA	NA	NA	NA	NA	NA	NA	NA	NA	NA
C133_177	2018-06-26	177	18	7	11	T	fs	C133	431	4	NA	19.5	-0.284351077434833	-1	1	-1	-1	NA	NA	NA	NA	NA	NA	NA	NA	NA	NA	1	651	06/26/2018 10:48:30	0	1	4.70089	5	48.24	69.5081	126.442	0	6	18.48	32.08	7	581.6	0	63.7421	720.406	2.9461	36.8263	no
C133_192	2018-07-11	192	20.8	7	13	T	rm	C133	433	5	60	21.5	0.222018750855898	-1	1	-1	-1	NA	NA	NA	NA	NA	NA	NA	NA	NA	NA	NA	NA	NA	NA	NA	NA	NA	NA	NA	NA	NA	NA	NA	NA	NA	NA	NA	NA	NA	NA	NA	NA
C133_213	2018-08-01	213	23	6	26	T	ey	C133	386	6	60	21.25	0.158722522319557	-1	1	-1	-1	507	19.99	-0.0195564149097749	53.02963	0.6032273	917	1	4	5.261187	1	NA	NA	NA	NA	NA	NA	NA	NA	NA	NA	NA	NA	NA	NA	NA	NA	NA	NA	NA	NA	NA	NA
C133_222	2018-08-10	222	20	6	24	T	fs	C133	384	7	60	20	-0.157758620362151	-1	1	-1	-1	NA	NA	NA	NA	NA	NA	NA	NA	NA	NA	NA	NA	NA	NA	NA	NA	NA	NA	NA	NA	NA	NA	NA	NA	NA	NA	NA	NA	NA	NA	NA	NA
C133_257	2018-09-14	257	21.5	8	25	T	ey	C133	505	8	60	21	0.0954262937832151	-1	1	-1	-1	NA	NA	NA	NA	NA	NA	NA	NA	NA	NA	NA	NA	NA	NA	NA	NA	NA	NA	NA	NA	NA	NA	NA	NA	NA	NA	NA	NA	NA	NA	NA	NA
C135_143	2018-05-23	143	15.8	6	38	T	af	C135	398	3	3	15	-1.42368319108898	1	-1	-1	-1	NA	NA	NA	NA	NA	NA	NA	NA	NA	NA	NA	NA	NA	NA	NA	NA	NA	NA	NA	NA	NA	NA	NA	NA	NA	NA	NA	NA	NA	NA	NA	NA
C135_151	2018-05-31	151	21.5	6	22	T	af	C135	382	4	45	18	-0.664128448652882	1	-1	-1	-1	NA	NA	NA	NA	NA	NA	NA	NA	NA	NA	1	570	05/31/2018 06:56:30	1	1	22.0376	8	63.36	130.744	602.897	13	43	76.56	0	58	521.6	1.28	61.1015	20.611	1.2614	15.7675	no
C135_171	2018-06-20	171	17.8	7	0	T	fs	C135	420	5	18	24	0.854981036219312	1	1	-1	-1	740	23.07	-0.0195564149097749	1046.396	1.096838	1092	1	4	6.591688	1	NA	NA	NA	NA	NA	NA	NA	NA	NA	NA	NA	NA	NA	NA	NA	NA	NA	NA	NA	NA	NA	NA
C135_187	2018-07-06	187	19.3	6	20	T	fs	C135	380	6	15	21.5	0.222018750855898	1	1	-1	1	NA	NA	NA	NA	NA	NA	NA	NA	NA	NA	NA	NA	NA	NA	NA	NA	NA	NA	NA	NA	NA	NA	NA	NA	NA	NA	NA	NA	NA	NA	NA	NA
C135_195	2018-07-14	195	25	6	12	T	rm	C135	372	7	46	20	-0.157758620362151	1	1	-1	1	NA	NA	NA	NA	NA	NA	NA	NA	NA	NA	2	686	07/14/2018 07:38:13	0	0	3.89273	11	206.88	63.3681	99.7238	0	6	20.48	28.88	7	579.6	0	66.1818	449.796	2.83158	35.3947	no
C135_200	2018-07-19	200	19.5	6	19	T	af	C135	379	8	60	20	-0.157758620362151	1	1	-1	1	NA	NA	NA	NA	NA	NA	NA	NA	NA	NA	NA	NA	NA	NA	NA	NA	NA	NA	NA	NA	NA	NA	NA	NA	NA	NA	NA	NA	NA	NA	NA	NA
C142_131	2018-05-11	131	8.3	6	28	B	rm	C142	388	2	NA	20.5	-0.0311661632894677	-1	-1	-1	-1	744	19.12	-0.0195564149097749	0	1.053728	977	1	4	NA	2	NA	NA	NA	NA	NA	NA	NA	NA	NA	NA	NA	NA	NA	NA	NA	NA	NA	NA	NA	NA	NA	NA
C142_146	2018-05-26	146	19.8	5	46	T	fs	C142	346	3	29	24.5	0.981573493291995	-1	-1	-1	-1	615	23.84	0.582618194187045	626.4667	1.148814	935	2	4	NA	2	NA	NA	NA	NA	NA	NA	NA	NA	NA	NA	NA	NA	NA	NA	NA	NA	NA	NA	NA	NA	NA	NA
C142_151	2018-05-31	151	21.5	6	32	T	fs	C142	392	4	20	21.5	0.222018750855898	-1	-1	1	-1	NA	NA	NA	NA	NA	NA	NA	NA	NA	NA	1	573	05/31/2018 07:53:56	2	1	7.44531	8	108	66.2555	219.845	0	20	42.48	16.4	21	557.6	0	66.3827	0.34902	0.733009	9.16261	no
C142_155	2018-06-04	155	15.5	6	27	T	rm	C142	387	5	6	21.5	0.222018750855898	-1	-1	-1	-1	NA	NA	NA	NA	NA	NA	NA	NA	NA	NA	NA	NA	NA	NA	NA	NA	NA	NA	NA	NA	NA	NA	NA	NA	NA	NA	NA	NA	NA	NA	NA	NA
C142_159	2018-06-08	159	17.3	6	16	T	af	C142	376	6	60	21.75	0.285314979392239	-1	-1	-1	-1	696	20.41	1.18479280328386	432.1482	0.9139485	1030	3	4	5.521228	1	NA	NA	NA	NA	NA	NA	NA	NA	NA	NA	NA	NA	NA	NA	NA	NA	NA	NA	NA	NA	NA	NA
C143_131	2018-05-11	131	8.3	6	45	B	fs	C143	405	2	NA	19.5	-0.284351077434833	-1	-1	-1	-1	699	17.97	-0.0195564149097749	0	0.9254009	1006	1	4	NA	2	NA	NA	NA	NA	NA	NA	NA	NA	NA	NA	NA	NA	NA	NA	NA	NA	NA	NA	NA	NA	NA	NA
C143_143	2018-05-23	143	15.8	5	57	T	rm	C143	357	3	13	25.5	1.23475840743736	-1	-1	-1	-1	734	25.02	0.582618194187045	243.1019	1.033566	808	2	NA	NA	2	NA	NA	NA	NA	NA	NA	NA	NA	NA	NA	NA	NA	NA	NA	NA	NA	NA	NA	NA	NA	NA	NA
C143_155	2018-06-04	155	15.5	7	7	T	rm	C143	427	4	0	21	0.0954262937832151	-1	-1	-1	-1	NA	NA	NA	NA	NA	NA	NA	NA	NA	NA	NA	NA	NA	NA	NA	NA	NA	NA	NA	NA	NA	NA	NA	NA	NA	NA	NA	NA	NA	NA	NA	NA
C144_131	2018-05-11	131	8.3	6	4	B	fs	C144	364	2	NA	30	2.37409052109151	1	1	-1	-1	749	29.31	-0.0195564149097749	0	0.9530395	908	1	4	NA	2	NA	NA	NA	NA	NA	NA	NA	NA	NA	NA	NA	NA	NA	NA	NA	NA	NA	NA	NA	NA	NA	NA
C144_146	2018-05-26	146	19.8	6	3	T	af	C144	363	4	60	25	1.10816595036468	1	1	-1	-1	675	24.37	0.582618194187045	196.8667	0.9864205	866	2	3	NA	2	NA	NA	NA	NA	NA	NA	NA	NA	NA	NA	NA	NA	NA	NA	NA	NA	NA	NA	NA	NA	NA	NA
C144_159	2018-06-08	159	17.3	6	21	T	fs	C144	381	5	60	26	1.36135086451004	1	1	-1	1	786	25.35	1.18479280328386	1872.404	1.119259	957	3	3	8.979736	1	NA	NA	NA	NA	NA	NA	NA	NA	NA	NA	NA	NA	NA	NA	NA	NA	NA	NA	NA	NA	NA	NA
C144_163	2018-06-12	163	16	6	28	T	af	C144	388	6	60	24	0.854981036219312	1	1	-1	-1	NA	NA	NA	NA	NA	NA	NA	NA	NA	NA	NA	NA	NA	NA	NA	NA	NA	NA	NA	NA	NA	NA	NA	NA	NA	NA	NA	NA	NA	NA	NA	NA
C144_166	2018-06-15	166	17.8	6	25	T	fs	C144	385	7	14	25.75	1.2980546359737	1	1	-1	1	NA	NA	NA	NA	NA	NA	NA	NA	NA	NA	1	606	06/15/2018 12:25:11	2	0	5.38212	4	75.36	61.7207	129.618	0	4	9.84	0.64	5	589.68	0.56	64.2604	389.516	-0.406767	-5.08459	no
C144_186	2018-07-05	186	23.8	6	13	T	af	C144	373	8	55	26	1.36135086451004	1	1	-1	1	752	26.08	1.78696741238068	160.4426	0.9513894	1035	4	3	5.756083	1	NA	NA	NA	NA	NA	NA	NA	NA	NA	NA	NA	NA	NA	NA	NA	NA	NA	NA	NA	NA	NA	NA
C144_194	2018-07-13	194	22	5	33	T	ey	C144	333	9	60	25	1.10816595036468	1	1	-1	1	NA	NA	NA	NA	NA	NA	NA	NA	NA	NA	2	681	07/13/2018 10:50:03	3	1	5.01456	4	19.52	72.1855	120.231	0	3	3.92	66.4	4	596.16	0	63.4275	350.269	-2.09532	-26.1915	no
C144_199	2018-07-18	199	20	6	16	T	fs	C144	376	10	60	24.5	0.981573493291995	1	1	-1	1	NA	NA	NA	NA	NA	NA	NA	NA	NA	NA	NA	NA	NA	NA	NA	NA	NA	NA	NA	NA	NA	NA	NA	NA	NA	NA	NA	NA	NA	NA	NA	NA
C144_202	2018-07-21	202	24	6	12	T	af	C144	372	11	60	NA	NA	1	1	-1	1	NA	NA	NA	NA	NA	NA	NA	NA	NA	NA	3	772	07/21/2018 10:05:06	1	1	2.96498	12	305.52	75.8687	75.2153	0	0	0	NA	1	600.08	0	63.6431	109.159	3.28915	41.1144	no
C144_217	2018-08-05	217	NA	5	42	T	af	C144	342	12	60	23.5	0.728388579146629	1	1	-1	1	714	22.94	2.3891420214775	844.0204	0.7979743	1094	5	3	6.739375	1	NA	NA	NA	NA	NA	NA	NA	NA	NA	NA	NA	NA	NA	NA	NA	NA	NA	NA	NA	NA	NA	NA
C144_225	2018-08-13	225	22.3	6	45	T	fs	C144	405	13	60	24	0.854981036219312	1	1	1	1	686	23.29	2.99131663057432	0	0.9241695	816	6	2	NA	1	NA	NA	NA	NA	NA	NA	NA	NA	NA	NA	NA	NA	NA	NA	NA	NA	NA	NA	NA	NA	NA	NA
C144_230	2018-08-18	230	19.5	6	15	T	ey	C144	375	14	57	23	0.601796122073946	1	1	-1	1	NA	NA	NA	NA	NA	NA	NA	NA	NA	NA	4	862	08/18/2018 10:44:13	2	0	0.587788	0	0	61.6686	16.3921	0	0	0	NA	1	600.08	0	64.0769	-338.237	0.152945	1.91181	no
C144_249	2018-09-06	249	23.5	7	4	T	af	C144	424	15	60	24	0.854981036219312	1	1	1	1	774	23.87	3.59349123967114	167.3389	0.9376442	NA	0	NA	NA	NA	NA	NA	NA	NA	NA	NA	NA	NA	NA	NA	NA	NA	NA	NA	NA	NA	NA	NA	NA	NA	NA	NA
C152_155	2018-06-04	155	15.5	5	40	T	af	C152	340	3	0	18	-0.664128448652882	-1	1	-1	-1	723	18.23	-0.0195564149097749	177.8667	0.8892887	877	1	4	NA	1	NA	NA	NA	NA	NA	NA	NA	NA	NA	NA	NA	NA	NA	NA	NA	NA	NA	NA	NA	NA	NA	NA
C164_132	2018-05-12	132	9.8	6	23	B	af	C164	383	2	NA	19	-0.410943534507516	1	-1	1	-1	725	18.23	-0.0195564149097749	0	0.8446122	1057	1	1	NA	2	NA	NA	NA	NA	NA	NA	NA	NA	NA	NA	NA	NA	NA	NA	NA	NA	NA	NA	NA	NA	NA	NA
C171_138	2018-05-18	138	12.8	6	16	T	rm	C171	376	3	60	22.5	0.475203665001264	-1	-1	-1	-1	NA	NA	NA	NA	NA	NA	NA	NA	NA	NA	1	546	05/18/2018 07:28:15	0	0	8.81107	9	234.64	163.117	543.493	3	16	37.52	64.8	17	562.56	0	62.0113	-141.202	-0.896543	-11.2068	no
C171_160	2018-06-09	160	17	6	55	T	fs	C171	415	6	60	23	0.601796122073946	-1	-1	-1	-1	759	22.58	-0.0195564149097749	107.2019	1.064566	983	1	NA	7.812185	1	NA	NA	NA	NA	NA	NA	NA	NA	NA	NA	NA	NA	NA	NA	NA	NA	NA	NA	NA	NA	NA	NA
C171_178	2018-06-27	178	17.8	6	3	T	rm	C171	363	7	60	20	-0.157758620362151	-1	-1	-1	1	NA	NA	NA	NA	NA	NA	NA	NA	NA	NA	NA	NA	NA	NA	NA	NA	NA	NA	NA	NA	NA	NA	NA	NA	NA	NA	NA	NA	NA	NA	NA	NA
C171_184	2018-07-03	184	25	6	14	T	af	C171	374	8	60	21	0.0954262937832151	-1	-1	-1	-1	520	20.62	0.582618194187045	665.663	0.8074083	963	2	3	6.728852	1	NA	NA	NA	NA	NA	NA	NA	NA	NA	NA	NA	NA	NA	NA	NA	NA	NA	NA	NA	NA	NA	NA
C171_193	2018-07-12	193	21	7	16	T	fs	C171	436	9	60	22	0.348611207928581	-1	1	-1	-1	721	21.34	1.18479280328386	579.9704	0.8835564	1053	3	3	5.657805	1	NA	NA	NA	NA	NA	NA	NA	NA	NA	NA	NA	NA	NA	NA	NA	NA	NA	NA	NA	NA	NA	NA
C171_224	2018-08-12	224	22.3	6	43	T	rm	C171	403	11	60	20.5	-0.0311661632894677	-1	1	-1	-1	NA	NA	NA	NA	NA	NA	NA	NA	NA	NA	NA	NA	NA	NA	NA	NA	NA	NA	NA	NA	NA	NA	NA	NA	NA	NA	NA	NA	NA	NA	NA	NA
C171_227	2018-08-15	227	24	6	1	T	rm	C171	361	12	60	21	0.0954262937832151	-1	1	1	-1	666	20.33	1.78696741238068	224.8926	0.8210778	813	4	1	NA	1	NA	NA	NA	NA	NA	NA	NA	NA	NA	NA	NA	NA	NA	NA	NA	NA	NA	NA	NA	NA	NA	NA
C171_250	2018-09-07	250	17.8	9	7	T	ib	C171	547	13	60	19	-0.410943534507516	-1	1	-1	-1	NA	NA	NA	NA	NA	NA	NA	NA	NA	NA	NA	NA	NA	NA	NA	NA	NA	NA	NA	NA	NA	NA	NA	NA	NA	NA	NA	NA	NA	NA	NA	NA
C173_147	2018-05-27	147	20.5	6	14	T	fs	C173	374	3	23	29.5	2.24749806401882	-1	-1	-1	1	NA	NA	NA	NA	NA	NA	NA	NA	NA	NA	NA	NA	NA	NA	NA	NA	NA	NA	NA	NA	NA	NA	NA	NA	NA	NA	NA	NA	NA	NA	NA	NA
C173_152	2018-06-01	152	24.5	5	39	T	rm	C173	339	4	12	21	0.0954262937832151	-1	-1	-1	-1	NA	NA	NA	NA	NA	NA	NA	NA	NA	NA	1	589	06/01/2019 11:25:08	1	1	16.9169	12	160.56	99.5816	530.794	11	38	69.44	28.4	51	525.44	0	60.5879	-22.2244	0.269723	3.37154	no
C173_160	2018-06-09	160	17	6	32	T	fs	C173	392	5	15	21	0.0954262937832151	-1	-1	1	-1	749	20.13	-0.0195564149097749	129.5426	0.9887641	909	1	4	6.741662	1	NA	NA	NA	NA	NA	NA	NA	NA	NA	NA	NA	NA	NA	NA	NA	NA	NA	NA	NA	NA	NA	NA
C173_168	2018-06-17	168	19.5	5	50	T	af	C173	350	6	30	23.25	0.665092350610288	-1	-1	-1	1	NA	NA	NA	NA	NA	NA	NA	NA	NA	NA	NA	NA	NA	NA	NA	NA	NA	NA	NA	NA	NA	NA	NA	NA	NA	NA	NA	NA	NA	NA	NA	NA
C173_172	2018-06-21	172	17	6	31	T	fs	C173	391	7	17	20	-0.157758620362151	-1	1	-1	1	NA	NA	NA	NA	NA	NA	NA	NA	NA	NA	NA	NA	NA	NA	NA	NA	NA	NA	NA	NA	NA	NA	NA	NA	NA	NA	NA	NA	NA	NA	NA	NA
C173_207	2018-07-26	207	23.8	5	38	T	af	C173	338	8	19	18	-0.664128448652882	-1	1	-1	-1	709	17.37	0.582618194187045	209.4167	0.6833895	953	2	3	3.27722	2	NA	NA	NA	NA	NA	NA	NA	NA	NA	NA	NA	NA	NA	NA	NA	NA	NA	NA	NA	NA	NA	NA
C174_144	2018-05-24	144	15	6	48	T	af	C174	408	3	33	18	-0.664128448652882	1	-1	1	-1	784	17.4	-0.0195564149097749	518.5555	0.9348469	1040	1	3	NA	2	NA	NA	NA	NA	NA	NA	NA	NA	NA	NA	NA	NA	NA	NA	NA	NA	NA	NA	NA	NA	NA	NA
C177_138	2018-05-18	138	12.8	6	6	T	af	C177	366	2	30	17	-0.917313362798247	1	-1	1	-1	NA	NA	NA	NA	NA	NA	NA	NA	NA	NA	1	547	05/18/2018 07:47:54	0	0	18.4618	6	18.24	197.73	814.463	4	39	83.52	14.08	41	516.48	0	60.8278	147.132	1.65732	20.7165	no
C177_152	2018-06-01	152	24.5	5	44	T	fs	C177	344	3	10	17.5	-0.790720905725565	1	1	-1	-1	NA	NA	NA	NA	NA	NA	NA	NA	NA	NA	2	583	06/01/2018 09:33:50	3	0	5.696	9	153.6	78.687	162.656	0	14	48.48	5.68	15	551.6	0	61.741	-321.011	-1.5104	-18.88	no
C177_160	2018-06-09	160	17	5	45	T	af	C177	345	4	15	17	-0.917313362798247	1	1	-1	-1	764	16.61	-0.0195564149097749	433.85	0.6067254	944	1	4	6.096988	1	NA	NA	NA	NA	NA	NA	NA	NA	NA	NA	NA	NA	NA	NA	NA	NA	NA	NA	NA	NA	NA	NA
C177_168	2018-06-17	168	19.5	5	38	T	rm	C177	338	5	28	17	-0.917313362798247	1	1	-1	-1	NA	NA	NA	NA	NA	NA	NA	NA	NA	NA	3	634	06/17/2018 11:50:38	0	0	7.07959	12	162.72	104.061	232.487	0	17	116	49.36	18	484.08	0	58.8856	388.642	1.43671	17.9588	no
C177_172	2018-06-21	172	17	5	21	T	af	C177	321	6	19	18	-0.664128448652882	1	1	-1	-1	774	16.94	0.582618194187045	291.1963	0.7175797	1092	2	2	NA	1	NA	NA	NA	NA	NA	NA	NA	NA	NA	NA	NA	NA	NA	NA	NA	NA	NA	NA	NA	NA	NA	NA
C177_178	2018-06-27	178	17.8	7	1	T	rm	C177	421	7	60	18	-0.664128448652882	1	1	1	-1	NA	NA	NA	NA	NA	NA	NA	NA	NA	NA	4	665	06/27/2018 11:12:23	1	0	3.77418	15	200.32	80.6289	108.844	0	7	51.68	212.08	8	548.4	0	61.6007	-424.998	-0.663681	-8.29601	no
C177_184	2018-07-03	184	25	5	21	T	fs	C177	321	8	22	17.75	-0.727424677189223	1	1	-1	1	NA	NA	NA	NA	NA	NA	NA	NA	NA	NA	NA	NA	NA	NA	NA	NA	NA	NA	NA	NA	NA	NA	NA	NA	NA	NA	NA	NA	NA	NA	NA	NA
C177_193	2018-07-12	193	21	5	31	T	af	C177	331	9	13	17.5	-0.790720905725565	1	1	-1	1	741	16.52	1.18479280328386	108.2981	0.7009102	889	3	3	5.332204	1	NA	NA	NA	NA	NA	NA	NA	NA	NA	NA	NA	NA	NA	NA	NA	NA	NA	NA	NA	NA	NA	NA
C177_196	2018-07-15	196	26	5	19	T	rm	C177	319	10	44	18	-0.664128448652882	1	1	-1	-1	NA	NA	NA	NA	NA	NA	NA	NA	NA	NA	5	705	07/15/2018 08:23:47	3	0	2.14121	11	147.76	106.222	74.3925	0	3	9.04	1.36	5	589.04	0	55.5346	1.00713	1.87446	23.4307	no
C177_201	2018-07-20	201	22.5	5	34	T	fs	C177	334	11	45	17	-0.917313362798247	1	1	-1	1	NA	NA	NA	NA	NA	NA	NA	NA	NA	NA	NA	NA	NA	NA	NA	NA	NA	NA	NA	NA	NA	NA	NA	NA	NA	NA	NA	NA	NA	NA	NA	NA
C177_210	2018-07-29	210	19.8	5	22	T	af	C177	322	12	27	17	-0.917313362798247	1	1	-1	-1	NA	NA	NA	NA	NA	NA	NA	NA	NA	NA	6	789	07/29/2018 08:01:19	3	0	2.51165	10	176.56	71.6346	60.082	0	2	6.16	236.72	3	593.92	0	62.3193	787.877	1.68784	21.098	no
C177_214	2018-08-02	214	24	5	34	T	af	C177	334	13	46	18	-0.664128448652882	1	1	-1	1	665	17.3	1.78696741238068	89.52222	0.63957	1021	4	1	NA	1	NA	NA	NA	NA	NA	NA	NA	NA	NA	NA	NA	NA	NA	NA	NA	NA	NA	NA	NA	NA	NA	NA
C177_220	2018-08-08	220	23.3	7	39	T	af	C177	459	14	17	18	-0.664128448652882	1	1	-1	-1	NA	NA	NA	NA	NA	NA	NA	NA	NA	NA	NA	NA	NA	NA	NA	NA	NA	NA	NA	NA	NA	NA	NA	NA	NA	NA	NA	NA	NA	NA	NA	NA
C177_224	2018-08-12	224	22.3	5	25	T	fs	C177	325	15	12	18	-0.664128448652882	1	1	1	1	742	17.29	2.3891420214775	243.1759	0.6518852	905	5	3	5.445345	1	NA	NA	NA	NA	NA	NA	NA	NA	NA	NA	NA	NA	NA	NA	NA	NA	NA	NA	NA	NA	NA	NA
C177_227	2018-08-15	227	24	7	9	T	af	C177	429	16	38	18.5	-0.537535991580199	1	1	-1	-1	NA	NA	NA	NA	NA	NA	NA	NA	NA	NA	NA	NA	NA	NA	NA	NA	NA	NA	NA	NA	NA	NA	NA	NA	NA	NA	NA	NA	NA	NA	NA	NA
C182_147	2018-05-27	147	20.5	5	47	T	rm	C182	347	3	60	22.5	0.475203665001264	-1	-1	-1	-1	735	21.7	-0.0195564149097749	216.5204	1.073161	838	1	4	NA	2	NA	NA	NA	NA	NA	NA	NA	NA	NA	NA	NA	NA	NA	NA	NA	NA	NA	NA	NA	NA	NA	NA
C182_293	2018-10-20	293	11	8	20	B	af	C182	500	6	NA	23.5	0.728388579146629	-1	1	-1	-1	NA	22.56	-0.621731024006594	NA	NA	876	2	3	7.104564	1	NA	NA	NA	NA	NA	NA	NA	NA	NA	NA	NA	NA	NA	NA	NA	NA	NA	NA	NA	NA	NA	NA
C188_125	2018-05-05	125	14.3	6	18	T	ib	C188	378	1	26	21.5	0.222018750855898	1	-1	-1	1	NA	NA	NA	NA	NA	NA	NA	NA	NA	NA	NA	NA	NA	NA	NA	NA	NA	NA	NA	NA	NA	NA	NA	NA	NA	NA	NA	NA	NA	NA	NA	NA
C188_143	2018-05-23	143	15.8	6	27	T	rm	C188	387	2	18	23	0.601796122073946	1	-1	-1	1	734	21.95	-0.0195564149097749	597.8834	1.054548	885	1	NA	NA	2	NA	NA	NA	NA	NA	NA	NA	NA	NA	NA	NA	NA	NA	NA	NA	NA	NA	NA	NA	NA	NA	NA
C188_155	2018-06-04	155	15.5	5	31	T	rm	C188	331	3	0	20.5	-0.0311661632894677	1	1	-1	1	693	20.65	0.582618194187045	234.4963	0.7518705	836	2	3	NA	1	NA	NA	NA	NA	NA	NA	NA	NA	NA	NA	NA	NA	NA	NA	NA	NA	NA	NA	NA	NA	NA	NA
C188_159	2018-06-08	159	17.3	5	33	T	af	C188	333	4	41	21	0.0954262937832151	1	1	-1	1	NA	NA	NA	NA	NA	NA	NA	NA	NA	NA	NA	NA	NA	NA	NA	NA	NA	NA	NA	NA	NA	NA	NA	NA	NA	NA	NA	NA	NA	NA	NA	NA
C188_167	2018-06-16	167	19	6	6	T	af	C188	366	5	37	22	0.348611207928581	1	1	-1	1	NA	NA	NA	NA	NA	NA	NA	NA	NA	NA	1	610	06/16/2018 08:20:23	3	1	19.3609	6	14.64	81.8404	404.719	4	67	220.88	4.96	78	375.92	0	51.1714	-0.139046	-0.497865	-6.22331	no
C188_171	2018-06-20	171	17.8	6	21	T	rm	C188	381	6	NA	21.5	0.222018750855898	1	1	-1	1	735	21.09	1.18479280328386	212.2185	0.9098035	896	3	1	NA	1	NA	NA	NA	NA	NA	NA	NA	NA	NA	NA	NA	NA	NA	NA	NA	NA	NA	NA	NA	NA	NA	NA
C188_180	2018-06-29	180	24	5	33	T	ey	C188	333	7	60	21.75	0.285314979392239	1	1	-1	1	699	21.77	1.78696741238068	67.82593	0.8765278	852	4	1	NA	1	NA	NA	NA	NA	NA	NA	NA	NA	NA	NA	NA	NA	NA	NA	NA	NA	NA	NA	NA	NA	NA	NA
C188_187	2018-07-06	187	19.3	5	50	T	fs	C188	350	8	38	21	0.0954262937832151	1	1	-1	1	NA	20.62	NA	1027.307	NA	NA	NA	NA	NA	NA	NA	NA	NA	NA	NA	NA	NA	NA	NA	NA	NA	NA	NA	NA	NA	NA	NA	NA	NA	NA	NA	NA
C188_195	2018-07-14	195	25	5	34	T	rm	C188	334	9	60	21	0.0954262937832151	1	1	-1	1	NA	NA	NA	NA	NA	NA	NA	NA	NA	NA	2	684	07/14/2018 07:00:45	2	0	6.60336	3	79.92	84.7005	242.487	0	15	25.12	7.68	16	574.96	0	63.6645	-200.396	-1.37516	-17.1895	no
C188_200	2018-07-19	200	19.5	5	25	T	af	C188	325	10	51	22	0.348611207928581	1	1	-1	1	NA	NA	NA	NA	NA	NA	NA	NA	NA	NA	NA	NA	NA	NA	NA	NA	NA	NA	NA	NA	NA	NA	NA	NA	NA	NA	NA	NA	NA	NA	NA	NA
C188_213	2018-08-01	213	23	5	27	T	ey	C188	327	11	60	NA	NA	1	1	-1	1	742	22.17	2.99131663057432	205.0333	0.831434	805	6	3	3.166479	1	NA	NA	NA	NA	NA	NA	NA	NA	NA	NA	NA	NA	NA	NA	NA	NA	NA	NA	NA	NA	NA	NA
C188_218	2018-08-06	218	26.5	5	20	T	af	C188	320	12	60	21	0.0954262937832151	1	1	-1	1	NA	NA	NA	NA	NA	NA	NA	NA	NA	NA	NA	NA	NA	NA	NA	NA	NA	NA	NA	NA	NA	NA	NA	NA	NA	NA	NA	NA	NA	NA	NA	NA
C188_222	2018-08-10	222	20	5	32	T	rm	C188	332	13	60	20.5	-0.0311661632894677	1	1	-1	1	NA	NA	NA	NA	NA	NA	NA	NA	NA	NA	3	839	08/10/2018 08:32:20	4	0	5.30288	2	30.4	79.5391	154.532	0	1	2.48	240.4	2	597.6	0	63.2069	72.2666	1.31028	16.3785	no
C188_231	2018-08-19	231	21	5	49	T	rm	C188	349	14	60	22	0.348611207928581	1	1	-1	-1	NA	NA	NA	NA	NA	NA	NA	NA	NA	NA	4	872	08/19/2018 09:06:43	0	0	1.45309	4	56.64	68.3483	47.6499	0	0	0	NA	1	600.08	0	66.612	235.136	0.993304	12.4163	no
C188_257	2018-09-14	257	21.5	7	52	T	ey	C188	472	15	NA	22	0.348611207928581	1	1	-1	-1	NA	NA	NA	NA	NA	NA	NA	NA	NA	NA	NA	NA	NA	NA	NA	NA	NA	NA	NA	NA	NA	NA	NA	NA	NA	NA	NA	NA	NA	NA	NA	NA
C189_145	2018-05-25	145	18	5	53	T	rm	C189	353	2	60	18	-0.664128448652882	1	-1	-1	-1	734	17.45	-0.0195564149097749	79.47708	0.8799906	NA	0	4	NA	2	NA	NA	NA	NA	NA	NA	NA	NA	NA	NA	NA	NA	NA	NA	NA	NA	NA	NA	NA	NA	NA	NA
C190_191	2018-07-10	191	24.3	6	53	T	rm	C190	413	2	54	21.5	0.222018750855898	-1	1	-1	-1	516	21.08	-0.0195564149097749	136.8333	0.6416001	865	1	4	5.975325	1	NA	NA	NA	NA	NA	NA	NA	NA	NA	NA	NA	NA	NA	NA	NA	NA	NA	NA	NA	NA	NA	NA
C191_126	2018-05-06	126	15	6	18	T	fs	C191	378	1	45	21	0.0954262937832151	1	-1	-1	-1	NA	NA	NA	NA	NA	NA	NA	NA	NA	NA	NA	NA	NA	NA	NA	NA	NA	NA	NA	NA	NA	NA	NA	NA	NA	NA	NA	NA	NA	NA	NA	NA
C191_129	2018-05-09	129	16	5	44	T	rm	C191	344	2	60	21	0.0954262937832151	1	-1	-1	-1	NA	19.97	NA	NA	NA	NA	NA	NA	NA	NA	NA	NA	NA	NA	NA	NA	NA	NA	NA	NA	NA	NA	NA	NA	NA	NA	NA	NA	NA	NA	NA	NA
C191_136	2018-05-16	136	13.8	5	39	T	ib	C191	339	3	16	19.5	-0.284351077434833	1	-1	-1	-1	NA	NA	NA	NA	NA	NA	NA	NA	NA	NA	1	526	05/16/2017 07:49:06	1	1	11.1618	6	34.8	74.3725	213.316	4	38	222.08	0	38	378	3.52	51.4238	-28.9463	-0.386792	-4.8349	no
C191_147	2018-05-27	147	20.5	6	46	T	rm	C191	406	4	60	22	0.348611207928581	1	-1	-1	-1	655	21.64	-0.0195564149097749	188.313	1.002364	976	2	4	NA	2	NA	NA	NA	NA	NA	NA	NA	NA	NA	NA	NA	NA	NA	NA	NA	NA	NA	NA	NA	NA	NA	NA
C191_157	2018-06-06	157	15.3	7	34	T	rm	C191	454	5	60	21	0.0954262937832151	1	-1	-1	1	NA	NA	NA	NA	NA	NA	NA	NA	NA	NA	NA	NA	NA	NA	NA	NA	NA	NA	NA	NA	NA	NA	NA	NA	NA	NA	NA	NA	NA	NA	NA	NA
C191_160	2018-06-09	160	17	7	29	T	rm	C191	449	6	60	21.5	0.222018750855898	1	-1	-1	-1	NA	20.06	-0.621731024006594	NA	NA	1018	3	4	5.653148	1	NA	NA	NA	NA	NA	NA	NA	NA	NA	NA	NA	NA	NA	NA	NA	NA	NA	NA	NA	NA	NA	NA
C191_165	2018-06-14	165	14.8	7	30	T	rm	C191	450	7	60	22	0.348611207928581	1	-1	-1	-1	NA	NA	NA	NA	NA	NA	NA	NA	NA	NA	NA	NA	NA	NA	NA	NA	NA	NA	NA	NA	NA	NA	NA	NA	NA	NA	NA	NA	NA	NA	NA	NA
C191_168	2018-06-17	168	19.5	7	47	T	rm	C191	467	8	60	21.5	0.222018750855898	1	-1	-1	1	NA	NA	NA	NA	NA	NA	NA	NA	NA	NA	NA	NA	NA	NA	NA	NA	NA	NA	NA	NA	NA	NA	NA	NA	NA	NA	NA	NA	NA	NA	NA	NA
C191_172	2018-06-21	172	17	7	3	T	af	C191	423	9	40	20	-0.157758620362151	1	1	1	1	NA	NA	NA	NA	NA	NA	NA	NA	NA	NA	NA	NA	NA	NA	NA	NA	NA	NA	NA	NA	NA	NA	NA	NA	NA	NA	NA	NA	NA	NA	NA	NA
C191_188	2018-07-07	188	19	5	15	T	ey	C191	315	10	60	20	-0.157758620362151	1	1	-1	-1	700	18.95	0.582618194187045	661.8796	0.7221297	955	4	3	4.845627	1	NA	NA	NA	NA	NA	NA	NA	NA	NA	NA	NA	NA	NA	NA	NA	NA	NA	NA	NA	NA	NA	NA
C191_193	2018-07-12	193	21	5	19	T	af	C191	319	12	60	21	0.0954262937832151	1	1	-1	1	616	19.24	1.18479280328386	73.46667	0.6604467	1017	5	2	NA	1	NA	NA	NA	NA	NA	NA	NA	NA	NA	NA	NA	NA	NA	NA	NA	NA	NA	NA	NA	NA	NA	NA
C191_201	2018-07-20	201	22.5	7	10	T	ey	C191	430	13	60	20.5	-0.0311661632894677	1	1	-1	-1	NA	NA	NA	NA	NA	NA	NA	NA	NA	NA	2	757	07/20/2018 10:59:54	0	1	4.45203	10	275.28	68.3391	96.4405	1	6	9.2	52.56	7	590.88	0	65.0299	-138.253	-2.61014	-32.6268	no
C191_207	2018-07-26	207	23.8	6	50	T	rm	C191	410	14	60	18	-0.664128448652882	1	1	-1	1	654	18.92	1.78696741238068	61.46481	0.7963026	921	6	3	3.382027	2	NA	NA	NA	NA	NA	NA	NA	NA	NA	NA	NA	NA	NA	NA	NA	NA	NA	NA	NA	NA	NA	NA
C191_214	2018-08-02	214	24	5	22	T	af	C191	322	15	60	17.5	-0.790720905725565	1	1	-1	1	NA	16.64	NA	NA	NA	NA	NA	NA	NA	NA	NA	NA	NA	NA	NA	NA	NA	NA	NA	NA	NA	NA	NA	NA	NA	NA	NA	NA	NA	NA	NA	NA
C192_126	2018-05-06	126	15	6	38	T	fs	C192	398	1	14	18.5	-0.537535991580199	-1	-1	1	-1	NA	NA	NA	NA	NA	NA	NA	NA	NA	NA	NA	NA	NA	NA	NA	NA	NA	NA	NA	NA	NA	NA	NA	NA	NA	NA	NA	NA	NA	NA	NA	NA
C192_129	2018-05-09	129	16	6	16	T	rm	C192	376	2	24	20	-0.157758620362151	-1	-1	-1	-1	NA	19.25	NA	NA	NA	NA	NA	NA	NA	NA	NA	NA	NA	NA	NA	NA	NA	NA	NA	NA	NA	NA	NA	NA	NA	NA	NA	NA	NA	NA	NA	NA
C192_136	2018-05-16	136	13.8	5	55	T	ib	C192	355	3	4	24.5	0.981573493291995	-1	-1	-1	-1	NA	NA	NA	NA	NA	NA	NA	NA	NA	NA	1	527	05/16/2018 08:10:53	0	0	13.2863	11	230.88	102.242	419.113	0	20	28.48	35.76	21	571.6	0	63.6669	-123.787	-2.10092	-26.2615	no
C192_138	2018-05-18	138	12.8	6	24	T	af	C192	384	4	50	24	0.854981036219312	-1	-1	-1	-1	NA	NA	NA	NA	NA	NA	NA	NA	NA	NA	NA	NA	NA	NA	NA	NA	NA	NA	NA	NA	NA	NA	NA	NA	NA	NA	NA	NA	NA	NA	NA	NA
C192_144	2018-05-24	144	15	5	51	T	rm	C192	351	5	7	22	0.348611207928581	-1	-1	-1	-1	769	21.85	-0.0195564149097749	336.3556	1.007094	971	2	4	NA	2	NA	NA	NA	NA	NA	NA	NA	NA	NA	NA	NA	NA	NA	NA	NA	NA	NA	NA	NA	NA	NA	NA
C192_147	2018-05-27	147	20.5	6	0	T	af	C192	360	6	15	19	-0.410943534507516	-1	-1	-1	-1	NA	NA	NA	NA	NA	NA	NA	NA	NA	NA	NA	NA	NA	NA	NA	NA	NA	NA	NA	NA	NA	NA	NA	NA	NA	NA	NA	NA	NA	NA	NA	NA
C192_152	2018-06-01	152	24.5	5	54	T	fs	C192	354	7	4	23.5	0.728388579146629	-1	-1	-1	-1	NA	NA	NA	NA	NA	NA	NA	NA	NA	NA	NA	NA	NA	NA	NA	NA	NA	NA	NA	NA	NA	NA	NA	NA	NA	NA	NA	NA	NA	NA	NA	NA
C192_157	2018-06-06	157	15.3	5	50	T	rm	C192	350	8	15	22.5	0.475203665001264	-1	-1	-1	-1	658	21.44	0.582618194187045	373.337	1.005436	985	3	4	7.493035	1	NA	NA	NA	NA	NA	NA	NA	NA	NA	NA	NA	NA	NA	NA	NA	NA	NA	NA	NA	NA	NA	NA
C193_126	2018-05-06	126	15	6	52	T	rm	C193	412	1	60	20.5	-0.0311661632894677	1	-1	-1	-1	NA	NA	NA	NA	NA	NA	NA	NA	NA	NA	NA	NA	NA	NA	NA	NA	NA	NA	NA	NA	NA	NA	NA	NA	NA	NA	NA	NA	NA	NA	NA	NA
C193_129	2018-05-09	129	16	5	55	T	fs	C193	355	2	60	20	-0.157758620362151	1	-1	-1	-1	NA	18.32	NA	NA	NA	NA	NA	NA	NA	NA	NA	NA	NA	NA	NA	NA	NA	NA	NA	NA	NA	NA	NA	NA	NA	NA	NA	NA	NA	NA	NA	NA
C193_136	2018-05-16	136	13.8	6	22	T	af	C193	382	3	57	19.5	-0.284351077434833	1	-1	-1	-1	NA	NA	NA	NA	NA	NA	NA	NA	NA	NA	1	534	05/16/2018 10:43:09	1	1	13.8204	12	238.88	88.8953	455.303	1	26	36.88	41.2	27	563.2	0	62.2473	-209.699	1.0159	12.6988	no
C193_138	2018-05-18	138	12.8	5	58	T	ib	C193	358	4	54	18.5	-0.537535991580199	1	1	-1	-1	NA	NA	NA	NA	NA	NA	NA	NA	NA	NA	NA	NA	NA	NA	NA	NA	NA	NA	NA	NA	NA	NA	NA	NA	NA	NA	NA	NA	NA	NA	NA	NA
C193_144	2018-05-24	144	15	7	27	T	fs	C193	447	5	60	19	-0.410943534507516	1	-1	-1	-1	NA	NA	NA	NA	NA	NA	NA	NA	NA	NA	NA	NA	NA	NA	NA	NA	NA	NA	NA	NA	NA	NA	NA	NA	NA	NA	NA	NA	NA	NA	NA	NA
C193_147	2018-05-27	147	20.5	6	20	T	rm	C193	380	6	34	18.5	-0.537535991580199	1	-1	-1	-1	660	17.95	-0.0195564149097749	209.6722	0.7738242	885	1	4	NA	2	NA	NA	NA	NA	NA	NA	NA	NA	NA	NA	NA	NA	NA	NA	NA	NA	NA	NA	NA	NA	NA	NA
C193_157	2018-06-06	157	15.3	8	12	T	fs	C193	492	7	55	20	-0.157758620362151	1	-1	1	1	NA	NA	NA	NA	NA	NA	NA	NA	NA	NA	NA	NA	NA	NA	NA	NA	NA	NA	NA	NA	NA	NA	NA	NA	NA	NA	NA	NA	NA	NA	NA	NA
C193_168	2018-06-17	168	19.5	8	6	T	fs	C193	486	9	43	18.5	-0.537535991580199	1	1	1	1	NA	NA	NA	NA	NA	NA	NA	NA	NA	NA	NA	NA	NA	NA	NA	NA	NA	NA	NA	NA	NA	NA	NA	NA	NA	NA	NA	NA	NA	NA	NA	NA
C193_196	2018-07-15	196	26	5	30	T	af	C193	330	10	15	20	-0.157758620362151	1	1	-1	-1	NA	NA	NA	NA	NA	NA	NA	NA	NA	NA	2	701	07/15/2018 07:30:47	0	0	9.71623	5	107.52	94.8674	370.287	7	17	25.44	0	19	574.48	0.72	63.0152	-8.54182	1.04738	13.0922	no
C193_201	2018-07-20	201	22.5	5	33	T	rm	C193	333	11	60	19.5	-0.284351077434833	1	1	-1	-1	NA	NA	NA	NA	NA	NA	NA	NA	NA	NA	NA	NA	NA	NA	NA	NA	NA	NA	NA	NA	NA	NA	NA	NA	NA	NA	NA	NA	NA	NA	NA	NA
C193_210	2018-07-29	210	19.8	5	38	T	pa	C193	338	12	60	19	-0.410943534507516	1	1	-1	-1	NA	NA	NA	NA	NA	NA	NA	NA	NA	NA	3	792	07/29/2018 08:51:06	0	1	2.03838	3	39.52	79.7616	71.3728	0	1	0.8	81.2	2	599.28	0	63.7914	32.1993	1.35454	16.9318	no
C193_224	2018-08-12	224	22.3	5	34	T	rm	C193	334	13	60	20	-0.157758620362151	1	1	-1	-1	637	19.24	0.582618194187045	114.2685	0.7016861	1019	2	4	7.001472	1	NA	NA	NA	NA	NA	NA	NA	NA	NA	NA	NA	NA	NA	NA	NA	NA	NA	NA	NA	NA	NA	NA
C193_227	2018-08-15	227	24	7	41	T	rm	C193	461	14	60	21	0.0954262937832151	1	1	-1	-1	NA	NA	NA	NA	NA	NA	NA	NA	NA	NA	NA	NA	NA	NA	NA	NA	NA	NA	NA	NA	NA	NA	NA	NA	NA	NA	NA	NA	NA	NA	NA	NA
C194_126	2018-05-06	126	15	7	0	T	fs	C194	420	1	58	19.5	-0.284351077434833	1	-1	-1	-1	NA	NA	NA	NA	NA	NA	NA	NA	NA	NA	NA	NA	NA	NA	NA	NA	NA	NA	NA	NA	NA	NA	NA	NA	NA	NA	NA	NA	NA	NA	NA	NA
C194_129	2018-05-09	129	16	5	19	T	af	C194	319	2	60	19	-0.410943534507516	1	-1	-1	1	NA	17.14	NA	NA	NA	NA	NA	NA	NA	NA	NA	NA	NA	NA	NA	NA	NA	NA	NA	NA	NA	NA	NA	NA	NA	NA	NA	NA	NA	NA	NA	NA
C194_132	2018-05-12	132	9.8	6	2	B	af	C194	362	3	NA	21	0.0954262937832151	1	-1	-1	-1	750	19.64	-0.0195564149097749	0	1.02435	1000	2	4	NA	2	NA	NA	NA	NA	NA	NA	NA	NA	NA	NA	NA	NA	NA	NA	NA	NA	NA	NA	NA	NA	NA	NA
C194_136	2018-05-16	136	13.8	6	28	T	ib	C194	388	4	38	19	-0.410943534507516	1	1	-1	-1	NA	NA	NA	NA	NA	NA	NA	NA	NA	NA	1	525	05/16/2018 07:27:37	1	0	11.3018	5	21.28	129.513	400.141	2	16	39.76	0.88	17	560.32	0	61.6438	147.714	-0.867741	-10.8468	no
C194_138	2018-05-18	138	12.8	6	46	T	ib	C194	406	5	60	19.5	-0.284351077434833	1	1	-1	-1	NA	NA	NA	NA	NA	NA	NA	NA	NA	NA	NA	NA	NA	NA	NA	NA	NA	NA	NA	NA	NA	NA	NA	NA	NA	NA	NA	NA	NA	NA	NA	NA
C194_144	2018-05-24	144	15	6	58	T	rm	C194	418	6	24	19	-0.410943534507516	1	-1	-1	1	779	18.44	0.582618194187045	492.1222	0.6905006	847	3	4	NA	2	NA	NA	NA	NA	NA	NA	NA	NA	NA	NA	NA	NA	NA	NA	NA	NA	NA	NA	NA	NA	NA	NA
C194_147	2018-05-27	147	20.5	6	35	T	af	C194	395	7	36	20.5	-0.0311661632894677	1	-1	-1	-1	NA	NA	NA	NA	NA	NA	NA	NA	NA	NA	NA	NA	NA	NA	NA	NA	NA	NA	NA	NA	NA	NA	NA	NA	NA	NA	NA	NA	NA	NA	NA	NA
C194_152	2018-06-01	152	24.5	6	48	T	fs	C194	408	8	60	19	-0.410943534507516	1	-1	-1	-1	NA	NA	NA	NA	NA	NA	NA	NA	NA	NA	2	585	06/01/2018 10:09:40	1	1	4.69782	11	198.16	110.31	189.717	0	0	0	NA	3	582.72	0	63.6068	-190.422	0.743206	9.29007	no
C194_157	2018-06-06	157	15.3	7	3	T	rm	C194	423	9	48	18	-0.664128448652882	1	1	-1	-1	NA	NA	NA	NA	NA	NA	NA	NA	NA	NA	NA	NA	NA	NA	NA	NA	NA	NA	NA	NA	NA	NA	NA	NA	NA	NA	NA	NA	NA	NA	NA	NA
C194_165	2018-06-14	165	14.8	7	56	T	fs	C194	476	10	30	21	0.0954262937832151	1	-1	1	1	NA	NA	NA	NA	NA	NA	NA	NA	NA	NA	NA	NA	NA	NA	NA	NA	NA	NA	NA	NA	NA	NA	NA	NA	NA	NA	NA	NA	NA	NA	NA	NA
C194_172	2018-06-21	172	17	6	10	T	af	C194	370	11	4	18	-0.664128448652882	1	1	-1	-1	714	19.12	1.18479280328386	486.8204	0.7310432	978	4	1	NA	1	NA	NA	NA	NA	NA	NA	NA	NA	NA	NA	NA	NA	NA	NA	NA	NA	NA	NA	NA	NA	NA	NA
C194_178	2018-06-27	178	17.8	6	42	T	rm	C194	402	12	60	19.5	-0.284351077434833	1	1	1	-1	NA	NA	NA	NA	NA	NA	NA	NA	NA	NA	3	663	06/27/2018 10:36:23	2	1	1.53894	6	173.76	70.8339	60.4055	0	0	0	NA	4	597.68	0	72.9096	-1.02677	-2.88332	-36.0415	no
C194_184	2018-07-03	184	25	8	10	T	fs	C194	490	13	20	19.5	-0.284351077434833	1	1	-1	1	NA	NA	NA	NA	NA	NA	NA	NA	NA	NA	NA	NA	NA	NA	NA	NA	NA	NA	NA	NA	NA	NA	NA	NA	NA	NA	NA	NA	NA	NA	NA	NA
C194_188	2018-07-07	188	19	5	58	T	ey	C194	358	14	60	19.25	-0.347647305971175	1	1	-1	-1	720	18.33	1.78696741238068	307.8593	0.6301579	814	5	4	6.960546	1	NA	NA	NA	NA	NA	NA	NA	NA	NA	NA	NA	NA	NA	NA	NA	NA	NA	NA	NA	NA	NA	NA
C194_207	2018-07-26	207	23.8	6	27	T	rm	C194	387	15	60	21.5	0.222018750855898	1	1	-1	1	749	20.65	2.3891420214775	490.9352	0.8262185	873	6	4	3.836723	2	NA	NA	NA	NA	NA	NA	NA	NA	NA	NA	NA	NA	NA	NA	NA	NA	NA	NA	NA	NA	NA	NA
C194_210	2018-07-29	210	19.8	6	45	T	af	C194	405	16	60	19	-0.410943534507516	1	1	-1	1	NA	NA	NA	NA	NA	NA	NA	NA	NA	NA	NA	NA	NA	NA	NA	NA	NA	NA	NA	NA	NA	NA	NA	NA	NA	NA	NA	NA	NA	NA	NA	NA
C194_214	2018-08-02	214	24	7	48	T	ey	C194	468	17	40	21	0.0954262937832151	1	1	-1	-1	NA	NA	NA	NA	NA	NA	NA	NA	NA	NA	NA	NA	NA	NA	NA	NA	NA	NA	NA	NA	NA	NA	NA	NA	NA	NA	NA	NA	NA	NA	NA	NA
C194_220	2018-08-08	220	23.3	7	18	T	fs	C194	438	18	57	21	0.0954262937832151	1	1	1	1	NA	NA	NA	NA	NA	NA	NA	NA	NA	NA	NA	NA	NA	NA	NA	NA	NA	NA	NA	NA	NA	NA	NA	NA	NA	NA	NA	NA	NA	NA	NA	NA
C194_224	2018-08-12	224	22.3	6	4	T	ey	C194	364	19	60	21	0.0954262937832151	1	1	-1	-1	582	20.63	2.99131663057432	95.89259	0.8003641	824	7	4	7.351405	1	NA	NA	NA	NA	NA	NA	NA	NA	NA	NA	NA	NA	NA	NA	NA	NA	NA	NA	NA	NA	NA	NA
C194_227	2018-08-15	227	24	6	27	T	rm	C194	387	20	60	20	-0.157758620362151	1	1	-1	-1	NA	NA	NA	NA	NA	NA	NA	NA	NA	NA	NA	NA	NA	NA	NA	NA	NA	NA	NA	NA	NA	NA	NA	NA	NA	NA	NA	NA	NA	NA	NA	NA
C194_265	2018-09-22	265	13	7	59	T	ib	C194	479	21	31	19	-0.410943534507516	1	1	-1	-1	NA	NA	NA	NA	NA	NA	NA	NA	NA	NA	NA	NA	NA	NA	NA	NA	NA	NA	NA	NA	NA	NA	NA	NA	NA	NA	NA	NA	NA	NA	NA	NA
C195_127	2018-05-07	127	14.8	6	19	T	fs	C195	379	1	60	29	2.12090560694614	-1	1	-1	1	NA	NA	NA	NA	NA	NA	NA	NA	NA	NA	1	520	05/07/2018 07:39:09	0	0	6.82702	14	67.2	32.0078	59.4435	0	15	78.32	20.96	16	521.76	0	58.9499	-191.632	-0.792907	-9.91133	no
C195_145	2018-05-25	145	18	6	6	T	af	C195	366	2	60	27.5	1.74112823572809	-1	1	-1	1	728	26.4	-0.0195564149097749	148.8167	0.9182349	792	1	4	NA	2	NA	NA	NA	NA	NA	NA	NA	NA	NA	NA	NA	NA	NA	NA	NA	NA	NA	NA	NA	NA	NA	NA
C196_186	2018-07-05	186	23.8	5	23	T	rm	C196	323	3	46	24	0.854981036219312	1	1	-1	1	767	23.39	-0.0195564149097749	879.4741	0.9695585	828	2	3	4.898668	1	NA	NA	NA	NA	NA	NA	NA	NA	NA	NA	NA	NA	NA	NA	NA	NA	NA	NA	NA	NA	NA	NA
C196_199	2018-07-18	199	20	5	22	T	fs	C196	322	4	60	23.5	0.728388579146629	1	1	-1	1	NA	NA	NA	NA	NA	NA	NA	NA	NA	NA	1	727	07/18/2018 09:58:00	0	1	4.12311	5	232.72	74.9927	133.903	0	5	203.44	16.88	6	396.64	0	52.6812	762.388	-0.131338	-1.64172	no
C196_202	2018-07-21	202	24	5	20	T	rm	C196	320	5	60	24	0.854981036219312	1	1	-1	1	NA	NA	NA	NA	NA	NA	NA	NA	NA	NA	NA	NA	NA	NA	NA	NA	NA	NA	NA	NA	NA	NA	NA	NA	NA	NA	NA	NA	NA	NA	NA	NA
C197_166	2018-06-15	166	17.8	7	20	T	ey	C197	440	2	25	18	-0.664128448652882	1	1	-1	-1	NA	NA	NA	NA	NA	NA	NA	NA	NA	NA	NA	NA	NA	NA	NA	NA	NA	NA	NA	NA	NA	NA	NA	NA	NA	NA	NA	NA	NA	NA	NA	NA
C197_170	2018-06-19	170	19.3	7	26	T	rm	C197	446	3	17	19.5	-0.284351077434833	1	1	-1	-1	NA	NA	NA	NA	NA	NA	NA	NA	NA	NA	NA	NA	NA	NA	NA	NA	NA	NA	NA	NA	NA	NA	NA	NA	NA	NA	NA	NA	NA	NA	NA	NA
C197_186	2018-07-05	186	23.8	7	57	T	rm	C197	477	4	56	19.5	-0.284351077434833	1	1	-1	-1	NA	NA	NA	NA	NA	NA	NA	NA	NA	NA	NA	NA	NA	NA	NA	NA	NA	NA	NA	NA	NA	NA	NA	NA	NA	NA	NA	NA	NA	NA	NA	NA
C197_191	2018-07-10	191	24.3	7	48	T	rm	C197	468	5	56	20	-0.157758620362151	1	1	-1	-1	NA	NA	NA	NA	NA	NA	NA	NA	NA	NA	NA	NA	NA	NA	NA	NA	NA	NA	NA	NA	NA	NA	NA	NA	NA	NA	NA	NA	NA	NA	NA	NA
C197_194	2018-07-13	194	22	6	29	T	rm	C197	389	6	57	19.5	-0.284351077434833	1	1	-1	-1	NA	NA	NA	NA	NA	NA	NA	NA	NA	NA	NA	NA	NA	NA	NA	NA	NA	NA	NA	NA	NA	NA	NA	NA	NA	NA	NA	NA	NA	NA	NA	NA
C197_199	2018-07-18	199	20	7	17	T	af	C197	437	7	45	20	-0.157758620362151	1	1	-1	-1	NA	NA	NA	NA	NA	NA	NA	NA	NA	NA	1	724	07/18/2018 09:07:19	0	0	3.80845	1	36.24	42.8092	47.2102	0	2	7.04	25.44	3	593.04	0	63.6394	-137.229	0.499099	6.23874	no
C197_212	2018-07-31	212	22.8	6	34	T	ey	C197	394	8	60	20	-0.157758620362151	1	1	-1	-1	767	19.45	-0.0195564149097749	70.7963	0.8563413	1046	2	4	4.704301	1	NA	NA	NA	NA	NA	NA	NA	NA	NA	NA	NA	NA	NA	NA	NA	NA	NA	NA	NA	NA	NA	NA
C197_217	2018-08-05	217	NA	7	4	T	rm	C197	424	9	60	19	-0.410943534507516	1	1	1	-1	NA	NA	NA	NA	NA	NA	NA	NA	NA	NA	NA	NA	NA	NA	NA	NA	NA	NA	NA	NA	NA	NA	NA	NA	NA	NA	NA	NA	NA	NA	NA	NA
C197_221	2018-08-09	221	22.8	6	33	T	af	C197	393	10	60	20	-0.157758620362151	1	1	1	1	NA	NA	NA	NA	NA	NA	NA	NA	NA	NA	2	832	08/09/2018 11:03:59	2	0	2.62709	6	303.2	64.3481	67.6606	0	4	9.12	22.32	5	590.88	0	68.1579	0.204951	0.36922	4.61524	no
C199_146	2018-05-26	146	19.8	5	57	T	rm	C199	357	2	60	26.5	1.48794332158273	-1	-1	-1	-1	660	26.08	-0.0195564149097749	116.9907	1.293835	897	2	NA	NA	2	NA	NA	NA	NA	NA	NA	NA	NA	NA	NA	NA	NA	NA	NA	NA	NA	NA	NA	NA	NA	NA	NA
C199_155	2018-06-04	155	15.5	7	38	T	rm	C199	458	3	38	20	-0.157758620362151	-1	-1	-1	-1	NA	NA	NA	NA	NA	NA	NA	NA	NA	NA	NA	NA	NA	NA	NA	NA	NA	NA	NA	NA	NA	NA	NA	NA	NA	NA	NA	NA	NA	NA	NA	NA
C201_132	2018-05-12	132	9.8	6	26	B	rm	C201	386	1	NA	17	-0.917313362798247	1	-1	-1	-1	695	16.89	-0.0195564149097749	0	0.8987384	957	1	NA	NA	2	NA	NA	NA	NA	NA	NA	NA	NA	NA	NA	NA	NA	NA	NA	NA	NA	NA	NA	NA	NA	NA	NA
C203_134	2018-05-14	134	15.3	5	44	T	rm	C203	344	1	52	19	-0.410943534507516	-1	-1	-1	-1	NA	NA	NA	NA	NA	NA	NA	NA	NA	NA	1	521	05/14/2018 07:06:18	2	1	15.3824	16	134.64	71.171	331.334	2	54	150.88	0	54	448.08	2.4	54.1075	0.0146466	0.191087	2.38858	no
C203_145	2018-05-25	145	18	5	35	T	fs	C203	335	2	8	22	0.348611207928581	-1	1	-1	-1	713	20.48	-0.0195564149097749	189.7556	0.9994226	NA	0	4	NA	2	NA	NA	NA	NA	NA	NA	NA	NA	NA	NA	NA	NA	NA	NA	NA	NA	NA	NA	NA	NA	NA	NA
C203_150	2018-05-30	150	22	5	32	T	fs	C203	332	3	3	19	-0.410943534507516	-1	1	-1	-1	NA	NA	NA	NA	NA	NA	NA	NA	NA	NA	2	559	05/30/2018 09:39:16	1	1	7.1205	6	58.24	70.4609	197.739	0	15	29.2	0	15	570.88	1.28	63.9208	-258.113	-2.06455	-25.8068	no
C203_154	2018-06-03	154	16	5	28	T	rm	C203	328	4	0	17.5	-0.790720905725565	-1	1	-1	-1	744	16.84	0.582618194187045	355.0667	0.7190311	875	1	3	NA	1	NA	NA	NA	NA	NA	NA	NA	NA	NA	NA	NA	NA	NA	NA	NA	NA	NA	NA	NA	NA	NA	NA
C203_158	2018-06-07	158	15	5	30	T	fs	C203	330	5	0	17	-0.917313362798247	-1	1	-1	-1	NA	NA	NA	NA	NA	NA	NA	NA	NA	NA	NA	NA	NA	NA	NA	NA	NA	NA	NA	NA	NA	NA	NA	NA	NA	NA	NA	NA	NA	NA	NA	NA
C203_163	2018-06-12	163	16	5	28	T	af	C203	328	6	NA	19	-0.410943534507516	-1	1	-1	-1	765	17.75	1.18479280328386	219.5574	0.8113449	863	2	1	NA	1	NA	NA	NA	NA	NA	NA	NA	NA	NA	NA	NA	NA	NA	NA	NA	NA	NA	NA	NA	NA	NA	NA
C203_166	2018-06-15	166	17.8	5	26	T	fs	C203	326	7	NA	17.5	-0.790720905725565	-1	-1	-1	-1	NA	NA	NA	NA	NA	NA	NA	NA	NA	NA	3	604	06/15/2018 11:47:23	0	0	5.00636	5	64.72	63.159	132.76	0	12	24.32	0.72	13	575.76	0	65.2637	216.863	-0.338319	-4.22898	no
C203_170	2018-06-19	170	19.3	6	54	T	af	C203	414	8	3	17.5	-0.790720905725565	-1	1	-1	-1	NA	NA	NA	NA	NA	NA	NA	NA	NA	NA	NA	NA	NA	NA	NA	NA	NA	NA	NA	NA	NA	NA	NA	NA	NA	NA	NA	NA	NA	NA	NA	NA
C203_176	2018-06-25	176	17.8	7	26	T	rm	C203	446	9	33	18	-0.664128448652882	-1	1	-1	-1	NA	NA	NA	NA	NA	NA	NA	NA	NA	NA	NA	NA	NA	NA	NA	NA	NA	NA	NA	NA	NA	NA	NA	NA	NA	NA	NA	NA	NA	NA	NA	NA
C203_177	2018-06-26	177	18	5	23	T	fs	C203	323	10	NA	20	-0.157758620362151	-1	1	-1	-1	NA	NA	NA	NA	NA	NA	NA	NA	NA	NA	NA	NA	NA	NA	NA	NA	NA	NA	NA	NA	NA	NA	NA	NA	NA	NA	NA	NA	NA	NA	NA	NA
C203_179	2018-06-28	179	21	5	38	T	fs	C203	338	11	NA	18	-0.664128448652882	-1	1	-1	-1	691	17.48	1.78696741238068	174.1167	0.7186168	902	3	1	NA	1	NA	NA	NA	NA	NA	NA	NA	NA	NA	NA	NA	NA	NA	NA	NA	NA	NA	NA	NA	NA	NA	NA
C203_186	2018-07-05	186	23.8	5	32	T	af	C203	332	12	16	18	-0.664128448652882	-1	1	1	-1	772	17.44	2.3891420214775	699.1352	0.6190991	972	4	4	4.136721	1	NA	NA	NA	NA	NA	NA	NA	NA	NA	NA	NA	NA	NA	NA	NA	NA	NA	NA	NA	NA	NA	NA
C203_191	2018-07-10	191	24.3	5	26	T	fs	C203	326	13	NA	NA	NA	-1	1	-1	-1	NA	NA	NA	NA	NA	NA	NA	NA	NA	NA	NA	NA	NA	NA	NA	NA	NA	NA	NA	NA	NA	NA	NA	NA	NA	NA	NA	NA	NA	NA	NA	NA
C203_194	2018-07-13	194	22	5	49	T	fs	C203	349	14	NA	NA	NA	-1	1	-1	-1	NA	NA	NA	NA	NA	NA	NA	NA	NA	NA	4	677	07/13/2018 09:43:18	5	1	6.20101	5	95.84	79.4518	194.41	0	16	17.92	4.08	17	582.16	0	63.557	-350.651	-1.55558	-19.4448	no
C203_195	2018-07-14	195	25	5	27	T	ey	C203	327	15	60	17.5	-0.790720905725565	-1	1	1	-1	NA	NA	NA	NA	NA	NA	NA	NA	NA	NA	NA	NA	NA	NA	NA	NA	NA	NA	NA	NA	NA	NA	NA	NA	NA	NA	NA	NA	NA	NA	NA	NA
C203_199	2018-07-18	199	20	5	21	T	rm	C203	321	16	NA	17.5	-0.790720905725565	-1	1	-1	-1	NA	NA	NA	NA	NA	NA	NA	NA	NA	NA	NA	NA	NA	NA	NA	NA	NA	NA	NA	NA	NA	NA	NA	NA	NA	NA	NA	NA	NA	NA	NA	NA
C203_202	2018-07-21	202	24	5	56	T	af	C203	356	17	5	16	-1.17049827694361	-1	1	-1	-1	NA	NA	NA	NA	NA	NA	NA	NA	NA	NA	5	773	07/21/2018 11:20:05	2	1	15.4166	2	2.88	77.5699	207.864	116	30	109.6	19.2	46	488.48	0	58.0865	82.7943	0.73352	9.16901	no
C203_205	2018-07-24	205	24.8	5	30	T	af	C203	330	18	0	14.5	-1.55027564816166	-1	NA	1	-1	NA	NA	NA	NA	NA	NA	NA	NA	NA	NA	NA	NA	NA	NA	NA	NA	NA	NA	NA	NA	NA	NA	NA	NA	NA	NA	NA	NA	NA	NA	NA	NA
C203_208	2018-07-27	208	23	5	22	T	ey	C203	322	19	60	19.5	-0.284351077434833	-1	1	-1	-1	NA	NA	NA	NA	NA	NA	NA	NA	NA	NA	NA	NA	NA	NA	NA	NA	NA	NA	NA	NA	NA	NA	NA	NA	NA	NA	NA	NA	NA	NA	NA	NA
C203_209	2018-07-28	209	20.8	5	22	T	ey	C203	322	20	0	17.25	-0.854017134261906	-1	1	-1	-1	NA	NA	NA	NA	NA	NA	NA	NA	NA	NA	NA	NA	NA	NA	NA	NA	NA	NA	NA	NA	NA	NA	NA	NA	NA	NA	NA	NA	NA	NA	NA	NA
C203_212	2018-07-31	212	22.8	5	54	T	fs	C203	354	21	0	17.5	-0.790720905725565	-1	1	-1	-1	747	17.18	2.99131663057432	124.1204	0.7195812	930	5	1	NA	1	NA	NA	NA	NA	NA	NA	NA	NA	NA	NA	NA	NA	NA	NA	NA	NA	NA	NA	NA	NA	NA	NA
C203_217	2018-08-05	217	NA	5	21	T	rm	C203	321	22	0	17.5	-0.790720905725565	-1	1	-1	-1	NA	NA	NA	NA	NA	NA	NA	NA	NA	NA	NA	NA	NA	NA	NA	NA	NA	NA	NA	NA	NA	NA	NA	NA	NA	NA	NA	NA	NA	NA	NA	NA
C203_221	2018-08-09	221	22.8	5	19	T	fs	C203	319	23	0	18.5	-0.537535991580199	-1	1	-1	-1	NA	NA	NA	NA	NA	NA	NA	NA	NA	NA	6	824	08/09/2018 09:03:02	0	0	3.46122	4	65.52	55.458	91.7199	0	7	17.52	28.32	8	582.56	0	66.7888	-0.471099	-1.19655	-14.9569	no
C203_225	2018-08-13	225	22.3	6	8	T	fs	C203	368	24	1	18	-0.664128448652882	-1	1	-1	-1	NA	NA	NA	NA	NA	NA	NA	NA	NA	NA	NA	NA	NA	NA	NA	NA	NA	NA	NA	NA	NA	NA	NA	NA	NA	NA	NA	NA	NA	NA	NA	NA
C203_230	2018-08-18	230	19.5	5	58	T	rm	C203	358	25	60	18.5	-0.537535991580199	-1	1	-1	-1	NA	NA	NA	NA	NA	NA	NA	NA	NA	NA	7	851	08/18/2018 07:51:17	1	1	5.76755	8	167.52	75.1007	162.252	0	15	30.16	29.84	16	569.92	0	62.8363	118.43	1.48917	18.6146	no
C203_249	2018-09-06	249	23.5	10	0	T	ib	C203	600	26	24	17	-0.917313362798247	-1	1	-1	-1	NA	NA	NA	NA	NA	NA	NA	NA	NA	NA	NA	NA	NA	NA	NA	NA	NA	NA	NA	NA	NA	NA	NA	NA	NA	NA	NA	NA	NA	NA	NA	NA
C203_257	2018-09-14	257	21.5	6	55	T	af	C203	415	27	0	18.5	-0.537535991580199	-1	1	-1	-1	NA	NA	NA	NA	NA	NA	NA	NA	NA	NA	NA	NA	NA	NA	NA	NA	NA	NA	NA	NA	NA	NA	NA	NA	NA	NA	NA	NA	NA	NA	NA	NA
C203_258	2018-09-15	258	22.8	9	4	T	af	C203	544	28	28	18.5	-0.537535991580199	-1	1	1	-1	NA	NA	NA	NA	NA	NA	NA	NA	NA	NA	NA	NA	NA	NA	NA	NA	NA	NA	NA	NA	NA	NA	NA	NA	NA	NA	NA	NA	NA	NA	NA	NA
C205_136	2018-05-16	136	13.8	5	44	T	fs	C205	344	1	53	18	-0.664128448652882	1	-1	-1	-1	NA	NA	NA	NA	NA	NA	NA	NA	NA	NA	1	532	05/16/2018 09:57:20	1	0	5.61401	4	79.2	90.5868	167.049	0	10	18.24	24.88	11	581.84	0	64.5673	627.346	0.355387	4.44234	no
C205_138	2018-05-18	138	12.8	5	40	T	rm	C205	340	2	26	16.5	-1.04390581987093	1	-1	-1	-1	NA	NA	NA	NA	NA	NA	NA	NA	NA	NA	NA	NA	NA	NA	NA	NA	NA	NA	NA	NA	NA	NA	NA	NA	NA	NA	NA	NA	NA	NA	NA	NA
C205_144	2018-05-24	144	15	5	28	T	af	C205	328	3	60	19.5	-0.284351077434833	1	-1	-1	-1	689	18.16	-0.0195564149097749	230.463	0.7000538	1102	1	3	NA	2	NA	NA	NA	NA	NA	NA	NA	NA	NA	NA	NA	NA	NA	NA	NA	NA	NA	NA	NA	NA	NA	NA
C205_147	2018-05-27	147	20.5	5	31	T	af	C205	331	4	12	18	-0.664128448652882	1	1	-1	-1	NA	NA	NA	NA	NA	NA	NA	NA	NA	NA	NA	NA	NA	NA	NA	NA	NA	NA	NA	NA	NA	NA	NA	NA	NA	NA	NA	NA	NA	NA	NA	NA
C205_152	2018-06-01	152	24.5	5	21	T	rm	C205	321	5	0	19	-0.410943534507516	1	1	-1	-1	NA	NA	NA	NA	NA	NA	NA	NA	NA	NA	2	581	06/01/2018 09:01:01	1	1	4.92055	10	273.6	84.6854	149.09	0	8	16.96	137.84	9	583.12	0	65.2829	90.2587	0.455237	5.69047	no
C205_157	2018-06-06	157	15.3	5	25	T	af	C205	325	6	17	17	-0.917313362798247	1	1	1	1	688	16.13	0.582618194187045	145.1426	0.6010885	903	2	4	6.11633	1	NA	NA	NA	NA	NA	NA	NA	NA	NA	NA	NA	NA	NA	NA	NA	NA	NA	NA	NA	NA	NA	NA
C205_160	2018-06-09	160	17	5	25	T	af	C205	325	7	50	17.5	-0.790720905725565	1	1	-1	-1	NA	NA	NA	NA	NA	NA	NA	NA	NA	NA	NA	NA	NA	NA	NA	NA	NA	NA	NA	NA	NA	NA	NA	NA	NA	NA	NA	NA	NA	NA	NA	NA
C205_165	2018-06-14	165	14.8	5	29	T	rm	C205	329	8	8	19	-0.410943534507516	1	1	-1	1	764	17.7	1.18479280328386	287.887	0.7153053	1009	3	3	5.880052	1	NA	NA	NA	NA	NA	NA	NA	NA	NA	NA	NA	NA	NA	NA	NA	NA	NA	NA	NA	NA	NA	NA
C205_172	2018-06-21	172	17	5	19	T	fs	C205	319	9	13	19	-0.410943534507516	1	1	-1	1	NA	18.48	NA	1148.183	NA	NA	NA	NA	NA	NA	NA	NA	NA	NA	NA	NA	NA	NA	NA	NA	NA	NA	NA	NA	NA	NA	NA	NA	NA	NA	NA	NA
C205_178	2018-06-27	178	17.8	5	18	T	fs	C205	318	10	42	19	-0.410943534507516	1	1	-1	1	NA	NA	NA	NA	NA	NA	NA	NA	NA	NA	3	654	06/27/2018 08:11:12	3	0	1.62075	1	5.2	94.5907	73.7642	0	0	0	NA	1	600.08	0	67.029	204.312	0.0208509	0.260636	no
C205_184	2018-07-03	184	25	7	28	T	rm	C205	448	11	60	19	-0.410943534507516	1	1	-1	1	780	18.21	2.3891420214775	1661.659	NA	1086	5	4	5.291428	1	NA	NA	NA	NA	NA	NA	NA	NA	NA	NA	NA	NA	NA	NA	NA	NA	NA	NA	NA	NA	NA	NA
C205_188	2018-07-07	188	19	7	13	T	rm	C205	433	12	56	19	-0.410943534507516	1	1	-1	1	NA	NA	NA	NA	NA	NA	NA	NA	NA	NA	NA	NA	NA	NA	NA	NA	NA	NA	NA	NA	NA	NA	NA	NA	NA	NA	NA	NA	NA	NA	NA	NA
C205_201	2018-07-20	201	22.5	5	20	T	af	C205	320	13	23	19.5	-0.284351077434833	1	1	1	1	NA	NA	NA	NA	NA	NA	NA	NA	NA	NA	4	747	07/20/2018 08:20:33	1	1	0.694221	0	0	93.3228	28.713	0	0	0	NA	1	600.08	0	63.1188	1326.24	1.7677	22.0963	no
C205_207	2018-07-26	207	23.8	6	52	T	pa	C205	412	14	21	18	-0.664128448652882	1	1	-1	-1	694	18.19	2.99131663057432	443.3759	0.6340384	1022	6	3	3.447623	2	NA	NA	NA	NA	NA	NA	NA	NA	NA	NA	NA	NA	NA	NA	NA	NA	NA	NA	NA	NA	NA	NA
C205_214	2018-08-02	214	24	5	23	T	ey	C205	323	15	60	20	-0.157758620362151	1	1	-1	-1	710	18.31	3.59349123967114	841.6981	0.51636	988	7	1	NA	1	NA	NA	NA	NA	NA	NA	NA	NA	NA	NA	NA	NA	NA	NA	NA	NA	NA	NA	NA	NA	NA	NA
C205_220	2018-08-08	220	23.3	7	28	T	af	C205	448	16	52	19.5	-0.284351077434833	1	1	1	-1	NA	NA	NA	NA	NA	NA	NA	NA	NA	NA	NA	NA	NA	NA	NA	NA	NA	NA	NA	NA	NA	NA	NA	NA	NA	NA	NA	NA	NA	NA	NA	NA
C205_224	2018-08-12	224	22.3	5	29	T	ey	C205	329	17	56	19.75	-0.221054848898492	1	1	-1	-1	657	18.37	4.19566584876796	1656.985	NA	947	8	3	6.515059	1	NA	NA	NA	NA	NA	NA	NA	NA	NA	NA	NA	NA	NA	NA	NA	NA	NA	NA	NA	NA	NA	NA
C205_227	2018-08-15	227	24	5	44	T	af	C205	344	18	60	19.5	-0.284351077434833	1	1	1	-1	746	18.5	4.79784045786478	65.10371	0.7046525	NA	0	NA	NA	NA	NA	NA	NA	NA	NA	NA	NA	NA	NA	NA	NA	NA	NA	NA	NA	NA	NA	NA	NA	NA	NA	NA
C205_250	2018-09-07	250	17.8	6	25	T	af	C205	385	19	60	20	-0.157758620362151	1	1	1	-1	711	19.29	5.4000150669616	67.92223	0.7398893	NA	0	NA	NA	NA	NA	NA	NA	NA	NA	NA	NA	NA	NA	NA	NA	NA	NA	NA	NA	NA	NA	NA	NA	NA	NA	NA
C205_265	2018-09-22	265	13	6	53	T	ib	C205	413	20	37	21	0.0954262937832151	1	1	-1	-1	638	20.79	6.00218967605842	295.8018	0.9408191	783	9	1	NA	1	NA	NA	NA	NA	NA	NA	NA	NA	NA	NA	NA	NA	NA	NA	NA	NA	NA	NA	NA	NA	NA	NA
C207_137	2018-05-17	137	17.3	6	20	T	af	C207	380	1	26	19.75	-0.221054848898492	-1	-1	-1	-1	NA	NA	NA	NA	NA	NA	NA	NA	NA	NA	1	537	05/17/2018 08:30:47	1	0	7.88894	8	138.24	81.5546	215.207	0	20	36.88	6	21	563.2	0	62.9381	-166.055	-0.596535	-7.45669	no
C207_145	2018-05-25	145	18	5	50	T	af	C207	350	2	16	22.5	0.475203665001264	-1	-1	-1	-1	568	21.83	-0.0195564149097749	195.3056	1.000402	832	1	4	NA	2	NA	NA	NA	NA	NA	NA	NA	NA	NA	NA	NA	NA	NA	NA	NA	NA	NA	NA	NA	NA	NA	NA
C207_154	2018-06-03	154	16	6	39	T	rm	C207	399	3	22	23	0.601796122073946	-1	1	-1	1	NA	NA	NA	NA	NA	NA	NA	NA	NA	NA	NA	NA	NA	NA	NA	NA	NA	NA	NA	NA	NA	NA	NA	NA	NA	NA	NA	NA	NA	NA	NA	NA
C207_212	2018-07-31	212	22.8	7	18	T	ey	C207	438	4	NA	21	0.0954262937832151	-1	1	-1	-1	NA	NA	NA	NA	NA	NA	NA	NA	NA	NA	NA	NA	NA	NA	NA	NA	NA	NA	NA	NA	NA	NA	NA	NA	NA	NA	NA	NA	NA	NA	NA	NA
C208_137	2018-05-17	137	17.3	6	50	T	af	C208	410	1	25	24	0.854981036219312	1	1	1	-1	NA	NA	NA	NA	NA	NA	NA	NA	NA	NA	1	538	05/17/2018 08:52:03	1	0	5.5425	7	58	69.6996	144.834	0	15	41.52	6.56	16	558.56	0	61.8829	-123.423	-2.24304	-28.038	no
C208_142	2018-05-22	142	13.3	6	48	T	rm	C208	408	2	55	25.5	1.23475840743736	1	1	-1	-1	660	24.86	-0.0195564149097749	308.1148	0.9383131	988	1	NA	NA	2	NA	NA	NA	NA	NA	NA	NA	NA	NA	NA	NA	NA	NA	NA	NA	NA	NA	NA	NA	NA	NA	NA
C208_150	2018-05-30	150	22	7	35	T	rm	C208	455	3	12	28	1.86772069280077	1	1	-1	1	NA	NA	NA	NA	NA	NA	NA	NA	NA	NA	2	569	05/30/2018 13:08:32	3	0	1.18406	3	26.24	43.0066	26.5909	0	2	3.68	48.24	3	596.32	0	72.1761	0.724779	1.53499	19.1873	no
C208_212	2018-07-31	212	22.8	7	26	T	ey	C208	446	4	60	25.25	1.17146217890102	1	1	1	-1	NA	NA	NA	NA	NA	NA	NA	NA	NA	NA	NA	NA	NA	NA	NA	NA	NA	NA	NA	NA	NA	NA	NA	NA	NA	NA	NA	NA	NA	NA	NA	NA
C208_249	2018-09-06	249	23.5	8	9	T	af	C208	489	5	52	26.5	1.48794332158273	1	1	1	-1	784	24.45	0.582618194187045	31.37037	0.9956941	NA	0	NA	NA	NA	NA	NA	NA	NA	NA	NA	NA	NA	NA	NA	NA	NA	NA	NA	NA	NA	NA	NA	NA	NA	NA	NA
C209_138	2018-05-18	138	12.8	5	39	T	af	C209	339	1	0	25.75	1.2980546359737	-1	1	-1	1	NA	NA	NA	NA	NA	NA	NA	NA	NA	NA	1	549	05/18/2018 08:37:15	0	1	8.85678	13	112.72	155.931	288.673	2	22	84.32	26.24	23	515.76	0	61.1455	-85.6011	1.39824	17.478	no
C209_147	2018-05-27	147	20.5	5	46	T	af	C209	346	2	18	24	0.854981036219312	-1	1	-1	1	NA	NA	NA	NA	NA	NA	NA	NA	NA	NA	NA	NA	NA	NA	NA	NA	NA	NA	NA	NA	NA	NA	NA	NA	NA	NA	NA	NA	NA	NA	NA	NA
C209_152	2018-06-01	152	24.5	6	48	T	rm	C209	408	3	0	33	3.1336452635276	-1	1	-1	1	NA	NA	NA	NA	NA	NA	NA	NA	NA	NA	NA	NA	NA	NA	NA	NA	NA	NA	NA	NA	NA	NA	NA	NA	NA	NA	NA	NA	NA	NA	NA	NA
C209_157	2018-06-06	157	15.3	5	36	T	rm	C209	336	4	14	25.5	1.23475840743736	-1	1	-1	1	NA	NA	NA	NA	NA	NA	NA	NA	NA	NA	NA	NA	NA	NA	NA	NA	NA	NA	NA	NA	NA	NA	NA	NA	NA	NA	NA	NA	NA	NA	NA	NA
C209_160	2018-06-09	160	17	5	34	T	af	C209	334	5	31	24	0.854981036219312	-1	1	1	-1	744	23.8	-0.0195564149097749	170.2778	0.7976599	869	1	4	9.034108	1	NA	NA	NA	NA	NA	NA	NA	NA	NA	NA	NA	NA	NA	NA	NA	NA	NA	NA	NA	NA	NA	NA
C209_172	2018-06-21	172	17	7	50	T	rm	C209	470	6	34	26	1.36135086451004	-1	1	-1	-1	NA	NA	NA	NA	NA	NA	NA	NA	NA	NA	NA	NA	NA	NA	NA	NA	NA	NA	NA	NA	NA	NA	NA	NA	NA	NA	NA	NA	NA	NA	NA	NA
C218_158	2018-06-07	158	15	6	30	T	af	C218	390	2	10	18	-0.664128448652882	1	-1	-1	-1	672	16.98	-0.0195564149097749	129.2389	0.7325467	1001	1	4	5.802547	1	NA	NA	NA	NA	NA	NA	NA	NA	NA	NA	NA	NA	NA	NA	NA	NA	NA	NA	NA	NA	NA	NA
C218_163	2018-06-12	163	16	5	49	T	rm	C218	349	3	58	18	-0.664128448652882	1	-1	-1	-1	NA	NA	NA	NA	NA	NA	NA	NA	NA	NA	NA	NA	NA	NA	NA	NA	NA	NA	NA	NA	NA	NA	NA	NA	NA	NA	NA	NA	NA	NA	NA	NA
C218_166	2018-06-15	166	17.8	6	10	T	af	C218	370	4	60	18.75	-0.474239763043858	1	-1	-1	-1	NA	NA	NA	NA	NA	NA	NA	NA	NA	NA	1	592	06/15/2018 07:57:29	1	0	13.7666	7	86.88	94.372	374.08	0	31	92.96	16.72	41	500.56	0	59.6225	-76.0967	-1.27935	-15.9919	no
C218_170	2018-06-19	170	19.3	6	18	T	rm	C218	378	5	60	17	-0.917313362798247	1	-1	-1	-1	NA	NA	NA	NA	NA	NA	NA	NA	NA	NA	NA	NA	NA	NA	NA	NA	NA	NA	NA	NA	NA	NA	NA	NA	NA	NA	NA	NA	NA	NA	NA	NA
C218_176	2018-06-25	176	17.8	6	0	T	fs	C218	360	6	37	20	-0.157758620362151	1	1	-1	1	NA	NA	NA	NA	NA	NA	NA	NA	NA	NA	2	637	06/25/2018 09:53:48	1	1	3.46978	4	47.36	82.7931	109.704	0	3	4.08	189.28	4	596	0	63.3896	-238.435	-1.48225	-18.5281	no
C220_150	2018-05-30	150	22	6	12	T	fs	C220	372	3	46	14	-1.67686810523434	-1	-1	1	-1	NA	NA	NA	NA	NA	NA	NA	NA	NA	NA	1	561	05/30/2018 10:20:37	1	0	19.4957	4	24.08	104.005	485.965	19	46	78.88	19.36	59	519.52	0	60.8227	57.0114	0.993191	12.4149	no
C220_154	2018-06-03	154	16	6	12	T	rm	C220	372	4	54	15.5	-1.2970907340163	-1	-1	-1	-1	NA	NA	NA	NA	NA	NA	NA	NA	NA	NA	NA	NA	NA	NA	NA	NA	NA	NA	NA	NA	NA	NA	NA	NA	NA	NA	NA	NA	NA	NA	NA	NA
C220_155	2018-06-04	155	15.5	7	39	T	fs	C220	459	5	35	16	-1.17049827694361	-1	-1	-1	-1	NA	NA	NA	NA	NA	NA	NA	NA	NA	NA	NA	NA	NA	NA	NA	NA	NA	NA	NA	NA	NA	NA	NA	NA	NA	NA	NA	NA	NA	NA	NA	NA
C220_167	2018-06-16	167	19	5	55	T	rm	C220	355	7	60	16.5	-1.04390581987093	-1	-1	-1	-1	NA	NA	NA	NA	NA	NA	NA	NA	NA	NA	2	616	06/16/2018 10:12:51	1	0	11.8188	6	99.92	96.7264	287.851	57	31	113.84	38.64	36	484.48	0.16	54.9966	0.416793	1.07122	13.3902	no
C220_176	2018-06-25	176	17.8	7	3	T	rm	C220	423	8	60	19	-0.410943534507516	-1	-1	-1	-1	NA	NA	NA	NA	NA	NA	NA	NA	NA	NA	NA	NA	NA	NA	NA	NA	NA	NA	NA	NA	NA	NA	NA	NA	NA	NA	NA	NA	NA	NA	NA	NA
C220_180	2018-06-29	180	24	6	9	T	rm	C220	369	9	38	18	-0.664128448652882	-1	1	-1	-1	NA	NA	NA	NA	NA	NA	NA	NA	NA	NA	NA	NA	NA	NA	NA	NA	NA	NA	NA	NA	NA	NA	NA	NA	NA	NA	NA	NA	NA	NA	NA	NA
C220_187	2018-07-06	187	19.3	5	53	T	af	C220	353	10	45	19.5	-0.284351077434833	-1	1	-1	-1	717	17.69	-0.0195564149097749	105.5593	0.832244	854	1	3	5.357337	1	NA	NA	NA	NA	NA	NA	NA	NA	NA	NA	NA	NA	NA	NA	NA	NA	NA	NA	NA	NA	NA	NA
C220_191	2018-07-10	191	24.3	6	36	T	fs	C220	396	11	60	18	-0.664128448652882	-1	1	-1	-1	NA	NA	NA	NA	NA	NA	NA	NA	NA	NA	NA	NA	NA	NA	NA	NA	NA	NA	NA	NA	NA	NA	NA	NA	NA	NA	NA	NA	NA	NA	NA	NA
C220_194	2018-07-13	194	22	6	48	T	fs	C220	408	12	60	19.5	-0.284351077434833	-1	1	-1	-1	NA	NA	NA	NA	NA	NA	NA	NA	NA	NA	NA	NA	NA	NA	NA	NA	NA	NA	NA	NA	NA	NA	NA	NA	NA	NA	NA	NA	NA	NA	NA	NA
C220_195	2018-07-14	195	25	6	24	T	ey	C220	384	13	55	17.5	-0.790720905725565	-1	1	-1	-1	NA	NA	NA	NA	NA	NA	NA	NA	NA	NA	NA	698	07/14/2018 10:59:23	1	1	NA	12	281.44	NA	NA	0	NA	NA	NA	NA	NA	NA	NA	NA	NA	NA	no
C220_200	2018-07-19	200	19.5	6	18	T	rm	C220	378	14	60	18.5	-0.537535991580199	-1	1	-1	-1	NA	NA	NA	NA	NA	NA	NA	NA	NA	NA	NA	NA	NA	NA	NA	NA	NA	NA	NA	NA	NA	NA	NA	NA	NA	NA	NA	NA	NA	NA	NA	NA
C220_205	2018-07-24	205	24.8	6	24	T	af	C220	384	15	60	21	0.0954262937832151	-1	1	-1	-1	614	19.02	0.582618194187045	162.1722	0.7006279	1002	2	1	NA	1	NA	NA	NA	NA	NA	NA	NA	NA	NA	NA	NA	NA	NA	NA	NA	NA	NA	NA	NA	NA	NA	NA
C220_208	2018-07-27	208	23	5	59	T	ey	C220	359	16	60	15.5	-1.2970907340163	-1	1	-1	-1	NA	NA	NA	NA	NA	NA	NA	NA	NA	NA	NA	NA	NA	NA	NA	NA	NA	NA	NA	NA	NA	NA	NA	NA	NA	NA	NA	NA	NA	NA	NA	NA
C220_212	2018-07-31	212	22.8	6	49	T	fs	C220	409	17	60	19.5	-0.284351077434833	-1	1	-1	-1	NA	NA	NA	NA	NA	NA	NA	NA	NA	NA	NA	NA	NA	NA	NA	NA	NA	NA	NA	NA	NA	NA	NA	NA	NA	NA	NA	NA	NA	NA	NA	NA
C220_213	2018-08-01	213	23	6	14	T	af	C220	374	18	60	19.5	-0.284351077434833	-1	1	-1	-1	652	18.25	1.18479280328386	108.7685	0.726279	886	3	1	NA	1	NA	NA	NA	NA	NA	NA	NA	NA	NA	NA	NA	NA	NA	NA	NA	NA	NA	NA	NA	NA	NA	NA
C220_218	2018-08-06	218	26.5	6	29	T	fs	C220	389	19	47	20.5	-0.0311661632894677	-1	1	1	-1	719	19.64	1.78696741238068	429.7926	0.7884924	1008	4	2	NA	1	NA	NA	NA	NA	NA	NA	NA	NA	NA	NA	NA	NA	NA	NA	NA	NA	NA	NA	NA	NA	NA	NA
C220_221	2018-08-09	221	22.8	6	6	T	af	C220	366	20	60	18.5	-0.537535991580199	-1	1	1	-1	NA	NA	NA	NA	NA	NA	NA	NA	NA	NA	3	818	09/09/2018 07:18:41	1	1	0.628335	8	230.4	58.0709	16.6874	0	0	0	NA	1	600.08	0	64.4012	-71.7048	0.847219	10.5902	no
C220_222	2018-08-10	222	20	5	50	T	ey	C220	350	21	60	18.75	-0.474239763043858	-1	1	1	-1	NA	NA	NA	NA	NA	NA	NA	NA	NA	NA	NA	NA	NA	NA	NA	NA	NA	NA	NA	NA	NA	NA	NA	NA	NA	NA	NA	NA	NA	NA	NA	NA
C221_155	2018-06-04	155	15.5	7	57	T	rm	C221	477	2	56	17	-0.917313362798247	-1	-1	-1	-1	NA	NA	NA	NA	NA	NA	NA	NA	NA	NA	NA	NA	NA	NA	NA	NA	NA	NA	NA	NA	NA	NA	NA	NA	NA	NA	NA	NA	NA	NA	NA	NA
C221_171	2018-06-20	171	17.8	6	37	T	rm	C221	397	3	23	19	-0.410943534507516	-1	-1	-1	-1	705	18.35	-0.0195564149097749	471.5482	0.8394635	974	1	4	6.108841	1	NA	NA	NA	NA	NA	NA	NA	NA	NA	NA	NA	NA	NA	NA	NA	NA	NA	NA	NA	NA	NA	NA
C221_192	2018-07-11	192	20.8	5	34	T	fs	C221	334	4	60	20	-0.157758620362151	-1	1	-1	-1	722	19.07	0.582618194187045	86.78519	0.8459361	987	2	4	6.773359	1	NA	NA	NA	NA	NA	NA	NA	NA	NA	NA	NA	NA	NA	NA	NA	NA	NA	NA	NA	NA	NA	NA
C221_195	2018-07-14	195	25	5	45	T	af	C221	345	5	60	18	-0.664128448652882	-1	1	1	1	NA	NA	NA	NA	NA	NA	NA	NA	NA	NA	1	688	07/14/2018 08:13:35	0	1	0.0017174	0	0	12.8805	0.0221209	0	0	0	NA	1	600.08	0	65.3007	NA	NA	NA	no
C221_200	2018-07-19	200	19.5	5	36	T	rm	C221	336	6	60	18.5	-0.537535991580199	-1	1	-1	-1	NA	NA	NA	NA	NA	NA	NA	NA	NA	NA	NA	NA	NA	NA	NA	NA	NA	NA	NA	NA	NA	NA	NA	NA	NA	NA	NA	NA	NA	NA	NA	NA
C222_143	2018-05-23	143	15.8	6	56	T	fs	C222	416	2	40	15	-1.42368319108898	-1	-1	-1	-1	NA	NA	NA	NA	NA	NA	NA	NA	NA	NA	NA	NA	NA	NA	NA	NA	NA	NA	NA	NA	NA	NA	NA	NA	NA	NA	NA	NA	NA	NA	NA	NA
C222_155	2018-06-04	155	15.5	6	14	T	rm	C222	374	3	18	16	-1.17049827694361	-1	-1	-1	-1	NA	NA	NA	NA	NA	NA	NA	NA	NA	NA	NA	NA	NA	NA	NA	NA	NA	NA	NA	NA	NA	NA	NA	NA	NA	NA	NA	NA	NA	NA	NA	NA
C222_187	2018-07-06	187	19.3	5	34	T	ey	C222	334	4	60	15.75	-1.23379450547995	-1	1	-1	-1	457	15.43	-0.0195564149097749	132.3204	0.5028633	961	1	4	6.375268	1	NA	NA	NA	NA	NA	NA	NA	NA	NA	NA	NA	NA	NA	NA	NA	NA	NA	NA	NA	NA	NA	NA
C225_171	2018-06-20	171	17.8	5	58	T	af	C225	358	2	60	20	-0.157758620362151	1	1	1	-1	710	19.73	-0.0195564149097749	62.47408	0.911804	1045	1	4	5.646669	1	NA	NA	NA	NA	NA	NA	NA	NA	NA	NA	NA	NA	NA	NA	NA	NA	NA	NA	NA	NA	NA	NA
C225_195	2018-07-14	195	25	6	9	T	fs	C225	369	3	60	20.5	-0.0311661632894677	1	1	-1	1	NA	NA	NA	NA	NA	NA	NA	NA	NA	NA	1	693	07/14/2018 09:35:10	2	1	3.3674	6	157.76	58.5796	105.066	0	1	1.84	43.12	8	597.2	0	71.0831	-0.503363	-1.26418	-15.8022	no
C228_144	2018-05-24	144	15	6	48	T	fs	C228	408	2	60	25	1.10816595036468	1	1	1	1	NA	NA	NA	NA	NA	NA	NA	NA	NA	NA	NA	NA	NA	NA	NA	NA	NA	NA	NA	NA	NA	NA	NA	NA	NA	NA	NA	NA	NA	NA	NA	NA
C228_152	2018-06-01	152	24.5	6	28	T	af	C228	388	3	60	25	1.10816595036468	1	1	1	1	NA	NA	NA	NA	NA	NA	NA	NA	NA	NA	1	579	06/01/2018 08:17:42	3	1	7.97995	8	195.52	81.4477	235.849	0	28	94.48	0	27	505.6	3.2	57.9386	-128.798	0.784037	9.80046	no
C228_157	2018-06-06	157	15.3	7	19	T	fs	C228	439	4	41	24	0.854981036219312	1	1	-1	1	NA	NA	NA	NA	NA	NA	NA	NA	NA	NA	NA	NA	NA	NA	NA	NA	NA	NA	NA	NA	NA	NA	NA	NA	NA	NA	NA	NA	NA	NA	NA	NA
C228_168	2018-06-17	168	19.5	7	0	T	fs	C228	420	6	60	22.75	0.538499893537605	1	1	-1	1	NA	NA	NA	NA	NA	NA	NA	NA	NA	NA	2	629	06/17/2018 10:18:38	1	1	1.61283	11	297.84	76.0479	44.4931	0	0	0	NA	1	600.08	0	66.4079	186.346	-0.498475	-6.23093	no
C228_178	2018-06-27	178	17.8	6	59	T	af	C228	419	7	60	24.5	0.981573493291995	1	1	-1	1	NA	NA	NA	NA	NA	NA	NA	NA	NA	NA	3	658	06/27/2018 09:07:06	1	1	0.340425	2	17.04	86.1223	18.8982	0	1	0.24	0	1	599.84	0.24	72.8234	-2.76025	-6.74072	-84.2591	no
C228_207	2018-07-26	207	23.8	5	41	T	pa	C228	341	8	1	23	0.601796122073946	1	1	-1	-1	684	22.45	-0.0195564149097749	84.88519	0.8240305	1118	1	4	4.084927	2	NA	NA	NA	NA	NA	NA	NA	NA	NA	NA	NA	NA	NA	NA	NA	NA	NA	NA	NA	NA	NA	NA
C228_214	2018-08-02	214	24	6	11	T	fs	C228	371	9	60	22	0.348611207928581	1	1	-1	1	730	21.86	0.582618194187045	397.7648	0.809602	713	2	1	NA	1	NA	NA	NA	NA	NA	NA	NA	NA	NA	NA	NA	NA	NA	NA	NA	NA	NA	NA	NA	NA	NA	NA
C228_250	2018-09-07	250	17.8	8	16	T	ib	C228	496	10	60	20.5	-0.0311661632894677	1	1	-1	-1	NA	NA	NA	NA	NA	NA	NA	NA	NA	NA	NA	NA	NA	NA	NA	NA	NA	NA	NA	NA	NA	NA	NA	NA	NA	NA	NA	NA	NA	NA	NA	NA
C231_142	2018-05-22	142	13.3	5	43	T	fs	C231	343	1	26	16.5	-1.04390581987093	1	-1	1	-1	NA	NA	NA	NA	NA	NA	NA	NA	NA	NA	NA	NA	NA	NA	NA	NA	NA	NA	NA	NA	NA	NA	NA	NA	NA	NA	NA	NA	NA	NA	NA	NA
C231_150	2018-05-30	150	22	5	34	T	af	C231	334	2	38	16.5	-1.04390581987093	1	-1	-1	-1	NA	NA	NA	NA	NA	NA	NA	NA	NA	NA	1	554	05/30/2018 07:50:00	0	1	14.8994	12	99.04	68.7221	356.567	0	31	85.36	34.24	31	514.72	0	59.5546	213.642	-0.122373	-1.52966	no
C231_166	2018-06-15	166	17.8	6	54	T	ey	C231	414	3	60	20	-0.157758620362151	1	-1	-1	-1	NA	NA	NA	NA	NA	NA	NA	NA	NA	NA	2	598	06/15/2018 09:50:39	0	1	4.26391	15	308.8	65.5775	125.601	0	5	12	107.92	6	539.12	0	63.6021	-431.975	-1.66816	-20.852	no
C231_170	2018-06-19	170	19.3	6	8	T	rm	C231	368	4	28	18.5	-0.537535991580199	1	1	-1	-1	NA	18.57	NA	1067.846	NA	NA	NA	NA	NA	NA	NA	NA	NA	NA	NA	NA	NA	NA	NA	NA	NA	NA	NA	NA	NA	NA	NA	NA	NA	NA	NA	NA
C231_176	2018-06-25	176	17.8	6	11	T	fs	C231	371	5	50	19	-0.410943534507516	1	1	-1	1	NA	NA	NA	NA	NA	NA	NA	NA	NA	NA	3	641	06/25/2018 11:05:15	0	0	0.690133	3	8.08	89.2785	25.7159	0	0	0	NA	1	600.08	0	62.7314	-775.305	-1.62522	-20.3153	no
C231_179	2018-06-28	179	21	5	36	T	rm	C231	336	6	5	19.5	-0.284351077434833	1	1	-1	-1	766	18.55	0.582618194187045	98.66296	0.7921981	1029	2	3	5.957007	1	NA	NA	NA	NA	NA	NA	NA	NA	NA	NA	NA	NA	NA	NA	NA	NA	NA	NA	NA	NA	NA	NA
C231_186	2018-07-05	186	23.8	6	41	T	fs	C231	401	7	60	19.5	-0.284351077434833	1	1	-1	1	517	18.79	1.18479280328386	348.1555	0.7193966	1005	3	4	5.252183	1	NA	NA	NA	NA	NA	NA	NA	NA	NA	NA	NA	NA	NA	NA	NA	NA	NA	NA	NA	NA	NA	NA
C231_194	2018-07-13	194	22	5	34	T	rm	C231	334	8	60	19.5	-0.284351077434833	1	1	-1	-1	NA	NA	NA	NA	NA	NA	NA	NA	NA	NA	4	682	07/13/2018 11:05:17	0	0	0.816541	1	5.92	63.7878	22.8974	0	1	0.72	0	1	599.36	0.72	67.7437	-495.961	0.1913	2.39125	no
C236_144	2018-05-24	144	15	5	27	T	fs	C236	327	1	51	16.5	-1.04390581987093	1	1	-1	-1	NA	NA	NA	NA	NA	NA	NA	NA	NA	NA	NA	NA	NA	NA	NA	NA	NA	NA	NA	NA	NA	NA	NA	NA	NA	NA	NA	NA	NA	NA	NA	NA
C236_165	2018-06-14	165	14.8	5	18	T	af	C236	318	2	30	18	-0.664128448652882	1	1	-1	-1	544	16.37	-0.0195564149097749	753.3852	0.8682165	975	1	3	5.525061	1	NA	NA	NA	NA	NA	NA	NA	NA	NA	NA	NA	NA	NA	NA	NA	NA	NA	NA	NA	NA	NA	NA
C237_144	2018-05-24	144	15	6	8	T	rm	C237	368	1	60	23.5	0.728388579146629	-1	1	-1	-1	764	22.55	-0.0195564149097749	172.1333	0.9823153	950	1	4	NA	2	NA	NA	NA	NA	NA	NA	NA	NA	NA	NA	NA	NA	NA	NA	NA	NA	NA	NA	NA	NA	NA	NA
C237_152	2018-06-01	152	24.5	6	10	T	fs	C237	370	2	48	25.5	1.23475840743736	-1	1	-1	-1	NA	NA	NA	NA	NA	NA	NA	NA	NA	NA	1	584	06/01/2018 09:51:53	1	1	5.79012	7	109.84	127.37	202.581	2	4	6.24	142.4	6	593.76	0	63.8824	1.31681	0.187297	2.34121	no
C237_157	2018-06-06	157	15.3	6	6	T	rm	C237	366	3	60	30	2.37409052109151	-1	1	-1	1	NA	NA	NA	NA	NA	NA	NA	NA	NA	NA	NA	NA	NA	NA	NA	NA	NA	NA	NA	NA	NA	NA	NA	NA	NA	NA	NA	NA	NA	NA	NA	NA
C237_160	2018-06-09	160	17	6	18	T	af	C237	378	4	60	32.5	3.00705280645492	-1	1	1	1	NA	NA	NA	NA	NA	NA	NA	NA	NA	NA	NA	NA	NA	NA	NA	NA	NA	NA	NA	NA	NA	NA	NA	NA	NA	NA	NA	NA	NA	NA	NA	NA
C237_165	2018-06-14	165	14.8	5	52	T	fs	C237	352	5	37	25	1.10816595036468	-1	1	-1	-1	724	24.05	0.582618194187045	296.863	1.030129	1047	2	4	6.673526	1	NA	NA	NA	NA	NA	NA	NA	NA	NA	NA	NA	NA	NA	NA	NA	NA	NA	NA	NA	NA	NA	NA
C237_168	2018-06-17	168	19.5	6	19	T	rm	C237	379	6	NA	22	0.348611207928581	-1	1	1	1	NA	NA	NA	NA	NA	NA	NA	NA	NA	NA	NA	NA	NA	NA	NA	NA	NA	NA	NA	NA	NA	NA	NA	NA	NA	NA	NA	NA	NA	NA	NA	NA
C237_172	2018-06-21	172	17	5	36	T	af	C237	336	7	38	22.5	0.475203665001264	-1	1	1	-1	769	21.36	1.18479280328386	83.35371	0.9175297	1053	3	4	8.706547	1	NA	NA	NA	NA	NA	NA	NA	NA	NA	NA	NA	NA	NA	NA	NA	NA	NA	NA	NA	NA	NA	NA
C237_184	2018-07-03	184	25	8	11	T	rm	C237	491	8	60	23	0.601796122073946	-1	1	-1	-1	NA	NA	NA	NA	NA	NA	NA	NA	NA	NA	NA	NA	NA	NA	NA	NA	NA	NA	NA	NA	NA	NA	NA	NA	NA	NA	NA	NA	NA	NA	NA	NA
C238_144	2018-05-24	144	15	6	12	T	af	C238	372	1	60	16	-1.17049827694361	1	-1	-1	-1	704	14.91	-0.0195564149097749	212.8315	0.7321708	1073	1	3	NA	2	NA	NA	NA	NA	NA	NA	NA	NA	NA	NA	NA	NA	NA	NA	NA	NA	NA	NA	NA	NA	NA	NA
C238_172	2018-06-21	172	17	7	41	T	fs	C238	461	2	8	18	-0.664128448652882	1	1	1	1	NA	NA	NA	NA	NA	NA	NA	NA	NA	NA	NA	NA	NA	NA	NA	NA	NA	NA	NA	NA	NA	NA	NA	NA	NA	NA	NA	NA	NA	NA	NA	NA
C238_178	2018-06-27	178	17.8	6	43	T	fs	C238	403	3	41	18	-0.664128448652882	1	1	1	1	NA	NA	NA	NA	NA	NA	NA	NA	NA	NA	NA	657	06/27/2018 09:02:10	NA	NA	NA	0	0	NA	NA	0	NA	NA	NA	NA	NA	NA	NA	NA	NA	NA	no
C238_193	2018-07-12	193	21	7	30	T	fs	C238	450	4	21	18	-0.664128448652882	1	1	-1	1	521	17.23	0.582618194187045	127.463	0.668078	926	2	1	NA	1	NA	NA	NA	NA	NA	NA	NA	NA	NA	NA	NA	NA	NA	NA	NA	NA	NA	NA	NA	NA	NA	NA
C238_207	2018-07-26	207	23.8	6	12	T	af	C238	372	5	12	17.5	-0.790720905725565	1	1	-1	-1	749	16.57	1.18479280328386	794.8463	0.7553403	985	3	2	NA	2	NA	NA	NA	NA	NA	NA	NA	NA	NA	NA	NA	NA	NA	NA	NA	NA	NA	NA	NA	NA	NA	NA
C241_147	2018-05-27	147	20.5	7	10	T	rm	C241	430	1	60	23	0.601796122073946	-1	-1	-1	-1	NA	22.38	NA	NA	NA	NA	NA	NA	NA	NA	NA	NA	NA	NA	NA	NA	NA	NA	NA	NA	NA	NA	NA	NA	NA	NA	NA	NA	NA	NA	NA	NA
C241_152	2018-06-01	152	24.5	5	21	T	fs	C241	321	2	60	30	2.37409052109151	-1	-1	-1	1	NA	NA	NA	NA	NA	NA	NA	NA	NA	NA	NA	NA	NA	NA	NA	NA	NA	NA	NA	NA	NA	NA	NA	NA	NA	NA	NA	NA	NA	NA	NA	NA
C241_157	2018-06-06	157	15.3	5	22	T	rm	C241	322	3	23	20	-0.157758620362151	-1	-1	-1	-1	763	18.86	-0.0195564149097749	64.05556	0.9376171	1079	2	4	5.172474	1	NA	NA	NA	NA	NA	NA	NA	NA	NA	NA	NA	NA	NA	NA	NA	NA	NA	NA	NA	NA	NA	NA
C241_165	2018-06-14	165	14.8	5	24	T	fs	C241	324	4	NA	19	-0.410943534507516	-1	-1	1	-1	529	16.85	0.582618194187045	906.913	0.9778964	1088	3	NA	4.431472	1	NA	NA	NA	NA	NA	NA	NA	NA	NA	NA	NA	NA	NA	NA	NA	NA	NA	NA	NA	NA	NA	NA
C241_172	2018-06-21	172	17	7	41	T	rm	C241	461	5	60	20	-0.157758620362151	-1	1	-1	-1	NA	NA	NA	NA	NA	NA	NA	NA	NA	NA	NA	NA	NA	NA	NA	NA	NA	NA	NA	NA	NA	NA	NA	NA	NA	NA	NA	NA	NA	NA	NA	NA
C241_184	2018-07-03	184	25	5	20	T	af	C241	320	6	50	19	-0.410943534507516	-1	1	-1	-1	695	18.7	1.18479280328386	240.2463	0.8264554	879	4	4	5.849339	1	NA	NA	NA	NA	NA	NA	NA	NA	NA	NA	NA	NA	NA	NA	NA	NA	NA	NA	NA	NA	NA	NA
C241_188	2018-07-07	188	19	5	15	T	rm	C241	315	7	60	19	-0.410943534507516	-1	1	-1	-1	NA	NA	NA	NA	NA	NA	NA	NA	NA	NA	NA	NA	NA	NA	NA	NA	NA	NA	NA	NA	NA	NA	NA	NA	NA	NA	NA	NA	NA	NA	NA	NA
C241_193	2018-07-12	193	21	8	19	T	rm	C241	499	8	60	19.5	-0.284351077434833	-1	1	-1	-1	NA	NA	NA	NA	NA	NA	NA	NA	NA	NA	NA	NA	NA	NA	NA	NA	NA	NA	NA	NA	NA	NA	NA	NA	NA	NA	NA	NA	NA	NA	NA	NA
C241_210	2018-07-29	210	19.8	6	29	T	ey	C241	389	9	37	18.75	-0.474239763043858	-1	1	-1	-1	NA	NA	NA	NA	NA	NA	NA	NA	NA	NA	1	787	07/29/2018 07:28:06	1	1	6.78142	3	143.92	66.7044	194.899	3	14	38.32	0.8	16	561.2	0	61.9986	-44.8631	-2.16829	-27.1036	no
C241_220	2018-08-08	220	23.3	5	15	T	fs	C241	315	10	25	19	-0.410943534507516	-1	1	-1	-1	NA	NA	NA	NA	NA	NA	NA	NA	NA	NA	NA	814	08/08/2018 10:38:39	1	0	NA	6	71.6	NA	NA	0	NA	NA	NA	NA	NA	NA	NA	NA	NA	NA	no
C241_227	2018-08-15	227	24	7	10	T	rm	C241	430	11	44	19	-0.410943534507516	-1	1	-1	-1	746	18.37	1.78696741238068	37.85741	0.8504664	845	5	4	5.497911	1	NA	NA	NA	NA	NA	NA	NA	NA	NA	NA	NA	NA	NA	NA	NA	NA	NA	NA	NA	NA	NA	NA
C241_250	2018-09-07	250	17.8	8	32	T	af	C241	512	13	60	21.5	0.222018750855898	-1	1	1	-1	NA	NA	NA	NA	NA	NA	NA	NA	NA	NA	NA	NA	NA	NA	NA	NA	NA	NA	NA	NA	NA	NA	NA	NA	NA	NA	NA	NA	NA	NA	NA	NA
C241_265	2018-09-22	265	13	8	45	T	ib	C241	525	14	42	19.5	-0.284351077434833	-1	1	-1	-1	NA	NA	NA	NA	NA	NA	NA	NA	NA	NA	NA	NA	NA	NA	NA	NA	NA	NA	NA	NA	NA	NA	NA	NA	NA	NA	NA	NA	NA	NA	NA	NA
C243_163	2018-06-12	163	16	6	53	T	af	C243	413	2	44	18	-0.664128448652882	1	-1	-1	-1	720	17.69	-0.0195564149097749	236.3611	0.8305472	930	1	NA	5.865428	1	NA	NA	NA	NA	NA	NA	NA	NA	NA	NA	NA	NA	NA	NA	NA	NA	NA	NA	NA	NA	NA	NA
C243_225	2018-08-13	225	22.3	7	30	T	rm	C243	450	3	60	18.5	-0.537535991580199	1	1	-1	1	NA	NA	NA	NA	NA	NA	NA	NA	NA	NA	NA	NA	NA	NA	NA	NA	NA	NA	NA	NA	NA	NA	NA	NA	NA	NA	NA	NA	NA	NA	NA	NA
C243_258	2018-09-15	258	22.8	8	44	T	ib	C243	524	5	60	21.5	0.222018750855898	1	1	-1	-1	NA	NA	NA	NA	NA	NA	NA	NA	NA	NA	NA	NA	NA	NA	NA	NA	NA	NA	NA	NA	NA	NA	NA	NA	NA	NA	NA	NA	NA	NA	NA	NA
C245_192	2018-07-11	192	20.8	5	42	T	rm	C245	342	4	60	18.5	-0.537535991580199	-1	1	-1	-1	527	17.93	-0.0195564149097749	385.0315	0.6797289	NA	0	4	NA	1	NA	NA	NA	NA	NA	NA	NA	NA	NA	NA	NA	NA	NA	NA	NA	NA	NA	NA	NA	NA	NA	NA
C245_205	2018-07-24	205	24.8	5	35	T	rm	C245	335	5	17	17.5	-0.790720905725565	-1	1	-1	-1	NA	NA	NA	NA	NA	NA	NA	NA	NA	NA	NA	NA	NA	NA	NA	NA	NA	NA	NA	NA	NA	NA	NA	NA	NA	NA	NA	NA	NA	NA	NA	NA
C245_218	2018-08-06	218	26.5	7	26	T	fs	C245	446	6	60	20	-0.157758620362151	-1	1	1	-1	NA	NA	NA	NA	NA	NA	NA	NA	NA	NA	NA	NA	NA	NA	NA	NA	NA	NA	NA	NA	NA	NA	NA	NA	NA	NA	NA	NA	NA	NA	NA	NA
C245_257	2018-09-14	257	21.5	6	34	T	ib	C245	394	7	38	20	-0.157758620362151	-1	1	-1	-1	653	19.83	0.582618194187045	409.3	0.8468177	970	1	2	NA	1	NA	NA	NA	NA	NA	NA	NA	NA	NA	NA	NA	NA	NA	NA	NA	NA	NA	NA	NA	NA	NA	NA
C246_187	2018-07-06	187	19.3	5	52	T	rm	C246	352	3	53	18	-0.664128448652882	1	1	-1	1	692	17.46	-0.0195564149097749	54.87963	0.7002335	989	1	4	5.738712	1	NA	NA	NA	NA	NA	NA	NA	NA	NA	NA	NA	NA	NA	NA	NA	NA	NA	NA	NA	NA	NA	NA
C246_195	2018-07-14	195	25	6	24	T	rm	C246	384	4	10	18	-0.664128448652882	1	1	-1	-1	NA	NA	NA	NA	NA	NA	NA	NA	NA	NA	NA	NA	NA	NA	NA	NA	NA	NA	NA	NA	NA	NA	NA	NA	NA	NA	NA	NA	NA	NA	NA	NA
C246_222	2018-08-10	222	20	6	22	T	rm	C246	382	6	46	18	-0.664128448652882	1	1	1	1	NA	NA	NA	NA	NA	NA	NA	NA	NA	NA	1	837	08/10/2018 07:58:43	2	0	3.75836	7	146.48	70.9974	101.709	0	7	39.2	42.88	8	560.88	0	60.7651	-169.196	-1.03684	-12.9605	no
C246_231	2018-08-19	231	21	6	39	T	fs	C246	399	8	40	17.5	-0.790720905725565	1	1	1	-1	NA	NA	NA	NA	NA	NA	NA	NA	NA	NA	2	868	08/19/2018 08:09:10	0	1	0.655004	2	38.32	25.4383	10.0527	0	1	29.04	517.28	2	570.96	0	62.5187	0.110368	0.150288	1.8786	no
C246_257	2018-09-14	257	21.5	7	14	T	ey	C246	434	10	60	20.5	-0.0311661632894677	1	1	-1	-1	613	20.17	0.582618194187045	249.3148	0.9627302	935	2	3	4.265364	1	NA	NA	NA	NA	NA	NA	NA	NA	NA	NA	NA	NA	NA	NA	NA	NA	NA	NA	NA	NA	NA	NA
C248_205	2018-07-24	205	24.8	6	46	T	rm	C248	406	3	55	19	-0.410943534507516	-1	1	-1	-1	539	18.68	-0.0195564149097749	166.65	0.522366	819	1	4	4.379946	1	NA	NA	NA	NA	NA	NA	NA	NA	NA	NA	NA	NA	NA	NA	NA	NA	NA	NA	NA	NA	NA	NA
C248_222	2018-08-10	222	20	6	51	T	ey	C248	411	4	60	17.5	-0.790720905725565	-1	1	-1	-1	NA	NA	NA	NA	NA	NA	NA	NA	NA	NA	NA	NA	NA	NA	NA	NA	NA	NA	NA	NA	NA	NA	NA	NA	NA	NA	NA	NA	NA	NA	NA	NA
C248_257	2018-09-14	257	21.5	8	11	T	ey	C248	491	5	60	20.5	-0.0311661632894677	-1	1	-1	-1	NA	NA	NA	NA	NA	NA	NA	NA	NA	NA	NA	NA	NA	NA	NA	NA	NA	NA	NA	NA	NA	NA	NA	NA	NA	NA	NA	NA	NA	NA	NA	NA
C256_160	2018-06-09	160	17	5	26	T	fs	C256	326	2	4	13.5	-1.80346056230703	1	-1	-1	-1	NA	NA	NA	NA	NA	NA	NA	NA	NA	NA	NA	NA	NA	NA	NA	NA	NA	NA	NA	NA	NA	NA	NA	NA	NA	NA	NA	NA	NA	NA	NA	NA
C256_168	2018-06-17	168	19.5	5	18	T	af	C256	318	4	11	17.5	-0.790720905725565	1	-1	-1	-1	NA	NA	NA	NA	NA	NA	NA	NA	NA	NA	1	620	06/17/2018 07:29:29	0	0	14.0391	12	126.48	87.5947	350.943	83	27	49.2	59.36	100	544.24	0	61.855	44.6753	-0.33261	-4.15763	no
C256_172	2018-06-21	172	17	5	48	T	fs	C256	348	5	0	18.5	-0.537535991580199	1	-1	-1	1	744	17.12	-0.0195564149097749	103.5019	0.9614061	905	1	4	5.580352	1	NA	NA	NA	NA	NA	NA	NA	NA	NA	NA	NA	NA	NA	NA	NA	NA	NA	NA	NA	NA	NA	NA
C256_178	2018-06-27	178	17.8	5	32	T	af	C256	332	6	4	18.5	-0.537535991580199	1	-1	-1	-1	NA	NA	NA	NA	NA	NA	NA	NA	NA	NA	2	661	06/27/2018 10:01:57	1	1	3.35515	9	339.36	108.736	109.055	1	4	6.32	429.6	5	593.68	0.08	63.2741	-0.192487	-0.615139	-7.68923	no
C256_193	2018-07-12	193	21	5	20	T	fs	C256	320	7	50	20.5	-0.0311661632894677	1	1	1	1	661	19.59	0.582618194187045	158.9407	0.9233264	856	2	3	5.489226	1	NA	NA	NA	NA	NA	NA	NA	NA	NA	NA	NA	NA	NA	NA	NA	NA	NA	NA	NA	NA	NA	NA
C256_196	2018-07-15	196	26	5	22	T	fs	C256	322	8	3	20	-0.157758620362151	1	1	-1	-1	NA	NA	NA	NA	NA	NA	NA	NA	NA	NA	3	715	07/15/2018 11:03:49	2	1	2.10885	7	524.48	67.0037	57.097	0	0	0	NA	1	600.08	0	65.8035	51.1527	-0.0452993	-0.566242	no
C256_201	2018-07-20	201	22.5	5	18	T	ey	C256	318	9	60	18	-0.664128448652882	1	1	-1	-1	NA	NA	NA	NA	NA	NA	NA	NA	NA	NA	NA	NA	NA	NA	NA	NA	NA	NA	NA	NA	NA	NA	NA	NA	NA	NA	NA	NA	NA	NA	NA	NA
C256_214	2018-08-02	214	24	7	15	T	ey	C256	435	10	45	18	-0.664128448652882	1	1	-1	-1	NA	NA	NA	NA	NA	NA	NA	NA	NA	NA	NA	NA	NA	NA	NA	NA	NA	NA	NA	NA	NA	NA	NA	NA	NA	NA	NA	NA	NA	NA	NA	NA
C256_220	2018-08-08	220	23.3	5	16	T	af	C256	316	11	8	18	-0.664128448652882	1	1	1	-1	NA	NA	NA	NA	NA	NA	NA	NA	NA	NA	4	808	08/08/2018 09:00:40	0	0	0.45144	5	544.24	61.8743	18.1065	0	0	0	NA	1	600.08	0	74.4115	-0.917936	-2.79666	-34.9582	no
C256_224	2018-08-12	224	22.3	5	24	T	af	C256	324	12	29	18.5	-0.537535991580199	1	1	1	-1	667	17.68	1.18479280328386	204.9778	0.6443073	1066	3	4	5.738028	1	NA	NA	NA	NA	NA	NA	NA	NA	NA	NA	NA	NA	NA	NA	NA	NA	NA	NA	NA	NA	NA	NA
C256_227	2018-08-15	227	24	6	16	T	fs	C256	376	13	14	19	-0.410943534507516	1	1	1	-1	NA	NA	NA	NA	NA	NA	NA	NA	NA	NA	NA	NA	NA	NA	NA	NA	NA	NA	NA	NA	NA	NA	NA	NA	NA	NA	NA	NA	NA	NA	NA	NA
C256_293	2018-10-20	293	11	7	33	B	ib	C256	453	20	NA	24	0.854981036219312	1	1	-1	-1	NA	22.91	-0.621731024006594	NA	NA	967	4	3	6.469703	1	NA	NA	NA	NA	NA	NA	NA	NA	NA	NA	NA	NA	NA	NA	NA	NA	NA	NA	NA	NA	NA	NA
C261_150	2018-05-30	150	22	6	54	T	rm	C261	414	1	60	18	-0.664128448652882	-1	-1	-1	-1	NA	NA	NA	NA	NA	NA	NA	NA	NA	NA	1	566	05/30/2018 11:55:48	1	0	8.18528	3	61.04	76.431	235.931	1	13	53.6	14.8	16	545.04	0	63.7709	-628.528	-3.05154	-38.1442	no
C261_155	2018-06-04	155	15.5	5	47	T	rm	C261	347	2	4	17.5	-0.790720905725565	-1	-1	-1	-1	NA	NA	NA	NA	NA	NA	NA	NA	NA	NA	NA	NA	NA	NA	NA	NA	NA	NA	NA	NA	NA	NA	NA	NA	NA	NA	NA	NA	NA	NA	NA	NA
C261_171	2018-06-20	171	17.8	6	10	T	rm	C261	370	3	60	18.5	-0.537535991580199	-1	1	-1	-1	750	17.88	-0.0195564149097749	227.4444	0.8313179	817	1	4	4.768803	1	NA	NA	NA	NA	NA	NA	NA	NA	NA	NA	NA	NA	NA	NA	NA	NA	NA	NA	NA	NA	NA	NA
C261_180	2018-06-29	180	24	5	51	T	fs	C261	351	5	58	18.75	-0.474239763043858	-1	1	-1	-1	674	17.88	0.582618194187045	252.7796	0.7381338	808	2	4	5.747273	1	NA	NA	NA	NA	NA	NA	NA	NA	NA	NA	NA	NA	NA	NA	NA	NA	NA	NA	NA	NA	NA	NA
C261_192	2018-07-11	192	20.8	5	41	T	af	C261	341	6	60	19	-0.410943534507516	-1	1	-1	-1	752	18.16	1.18479280328386	220.237	0.613697	842	3	3	4.804423	1	NA	NA	NA	NA	NA	NA	NA	NA	NA	NA	NA	NA	NA	NA	NA	NA	NA	NA	NA	NA	NA	NA
C261_200	2018-07-19	200	19.5	5	30	T	fs	C261	330	7	60	20	-0.157758620362151	-1	1	-1	-1	NA	NA	NA	NA	NA	NA	NA	NA	NA	NA	2	742	07/19/2018 10:41:31	5	1	4.84339	8	111.44	187.628	132.116	0	9	60	0.08	10	540.08	0	64.4018	-12.0856	1.36794	17.0993	no
C261_205	2018-07-24	205	24.8	6	25	T	rm	C261	385	8	60	17.5	-0.790720905725565	-1	1	-1	-1	NA	NA	NA	NA	NA	NA	NA	NA	NA	NA	NA	NA	NA	NA	NA	NA	NA	NA	NA	NA	NA	NA	NA	NA	NA	NA	NA	NA	NA	NA	NA	NA
C261_226	2018-08-14	226	23.8	6	19	T	fs	C261	379	9	60	19	-0.410943534507516	-1	1	-1	-1	699	18.84	1.78696741238068	276.8111	0.741716	936	4	2	NA	1	NA	NA	NA	NA	NA	NA	NA	NA	NA	NA	NA	NA	NA	NA	NA	NA	NA	NA	NA	NA	NA	NA
C261_231	2018-08-19	231	21	7	24	T	ey	C261	444	10	60	18.25	-0.60083222011654	-1	1	-1	-1	NA	NA	NA	NA	NA	NA	NA	NA	NA	NA	3	870	08/19/2018 08:37:03	1	0	2.62692	3	170.72	76.9026	75.541	0	1	1.68	322	2	596.56	0	66.684	0.545038	1.18324	14.7905	no
C261_257	2018-09-14	257	21.5	7	28	T	ey	C261	448	12	60	20.5	-0.0311661632894677	-1	1	-1	-1	738	20.46	2.3891420214775	244.4722	0.8262759	1057	5	1	NA	1	NA	NA	NA	NA	NA	NA	NA	NA	NA	NA	NA	NA	NA	NA	NA	NA	NA	NA	NA	NA	NA	NA
C263_151	2018-05-31	151	21.5	5	43	T	af	C263	343	1	17	22	0.348611207928581	1	-1	-1	-1	NA	NA	NA	NA	NA	NA	NA	NA	NA	NA	1	571	05/31/2018 07:17:37	0	1	19.8699	7	159.92	147.272	793.293	6	29	46.08	14.48	33	553.68	0	62.2273	-24.8631	-0.547553	-6.84441	no
C263_155	2018-06-04	155	15.5	7	18	T	rm	C263	438	2	19	23	0.601796122073946	1	-1	-1	1	NA	NA	NA	NA	NA	NA	NA	NA	NA	NA	NA	NA	NA	NA	NA	NA	NA	NA	NA	NA	NA	NA	NA	NA	NA	NA	NA	NA	NA	NA	NA	NA
C263_164	2018-06-13	164	18.3	6	12	T	rm	C263	372	3	0	22.5	0.475203665001264	1	-1	-1	-1	759	21.93	-0.0195564149097749	247.9482	0.9274681	828	1	3	5.598309	1	NA	NA	NA	NA	NA	NA	NA	NA	NA	NA	NA	NA	NA	NA	NA	NA	NA	NA	NA	NA	NA	NA
C263_167	2018-06-16	167	19	6	23	T	af	C263	383	4	15	21	0.0954262937832151	1	1	-1	-1	NA	NA	NA	NA	NA	NA	NA	NA	NA	NA	2	611	06/16/2018 08:38:12	4	1	6.7606	9	172.16	69.0677	185.583	0	10	32.56	26.32	11	567.52	0	63.6624	-117.007	-0.155849	-1.94812	no
C263_177	2018-06-26	177	18	6	39	T	rm	C263	399	5	0	19.5	-0.284351077434833	1	1	-1	1	NA	NA	NA	NA	NA	NA	NA	NA	NA	NA	3	646	06/26/2018 09:15:53	1	1	4.52717	6	220.24	66.2883	133.717	0	7	12.32	20.72	8	587.76	0	64.9677	32.825	-1.35802	-16.9752	no
C272_155	2018-06-04	155	15.5	6	27	T	af	C272	387	1	4	19	-0.410943534507516	1	-1	-1	-1	778	18.96	-0.0195564149097749	252.5778	1.059725	NA	0	4	NA	1	NA	NA	NA	NA	NA	NA	NA	NA	NA	NA	NA	NA	NA	NA	NA	NA	NA	NA	NA	NA	NA	NA
C272_159	2018-06-08	159	17.3	5	55	T	rm	C272	355	2	0	19	-0.410943534507516	1	-1	-1	-1	NA	NA	NA	NA	NA	NA	NA	NA	NA	NA	NA	NA	NA	NA	NA	NA	NA	NA	NA	NA	NA	NA	NA	NA	NA	NA	NA	NA	NA	NA	NA	NA
C272_164	2018-06-13	164	18.3	5	54	T	fs	C272	354	3	8	19.5	-0.284351077434833	1	1	1	1	714	18.81	0.582618194187045	724.2426	0.8562558	968	1	4	5.12946	1	NA	NA	NA	NA	NA	NA	NA	NA	NA	NA	NA	NA	NA	NA	NA	NA	NA	NA	NA	NA	NA	NA
C272_167	2018-06-16	167	19	5	52	T	fs	C272	352	4	37	19.5	-0.284351077434833	1	1	-1	1	NA	NA	NA	NA	NA	NA	NA	NA	NA	NA	1	607	06/16/2018 07:22:11	5	1	37.2651	5	11.12	165.795	1488.84	45	127	277.68	1.04	170	317.04	0	49.2231	82.814	0.304349	3.80436	no
C272_171	2018-06-20	171	17.8	5	47	T	af	C272	347	5	60	22	0.348611207928581	1	1	-1	-1	NA	NA	NA	NA	NA	NA	NA	NA	NA	NA	NA	NA	NA	NA	NA	NA	NA	NA	NA	NA	NA	NA	NA	NA	NA	NA	NA	NA	NA	NA	NA	NA
C272_177	2018-06-26	177	18	5	41	T	rm	C272	341	6	53	23.5	0.728388579146629	1	1	-1	1	NA	NA	NA	NA	NA	NA	NA	NA	NA	NA	2	647	06/26/2018 09:37:16	7	1	10.4724	5	65.04	128.122	400.465	9	38	94.72	0	47	502.56	2.16	56.1015	-0.0815288	-0.181302	-2.26628	no
C272_180	2018-06-29	180	24	6	24	T	fs	C272	384	7	29	24	0.854981036219312	1	1	-1	1	NA	NA	NA	NA	NA	NA	NA	NA	NA	NA	NA	NA	NA	NA	NA	NA	NA	NA	NA	NA	NA	NA	NA	NA	NA	NA	NA	NA	NA	NA	NA	NA
C272_199	2018-07-18	199	20	6	26	T	rm	C272	386	8	42	21	0.0954262937832151	1	1	-1	-1	NA	NA	NA	NA	NA	NA	NA	NA	NA	NA	3	722	07/18/2018 08:34:39	0	1	6.46172	5	96.24	106.926	276.412	0	18	52.8	0	18	547.28	2	60.43	141.202	-0.631282	-7.89102	no
C272_202	2018-07-21	202	24	6	35	T	rm	C272	395	9	51	22.5	0.475203665001264	1	1	-1	-1	NA	NA	NA	NA	NA	NA	NA	NA	NA	NA	NA	NA	NA	NA	NA	NA	NA	NA	NA	NA	NA	NA	NA	NA	NA	NA	NA	NA	NA	NA	NA	NA
C272_217	2018-08-05	217	NA	6	32	T	rm	C272	392	10	60	21	0.0954262937832151	1	1	1	1	724	20.1	1.18479280328386	394.6093	0.7665292	1004	2	4	6.446511	1	NA	NA	NA	NA	NA	NA	NA	NA	NA	NA	NA	NA	NA	NA	NA	NA	NA	NA	NA	NA	NA	NA
C272_225	2018-08-13	225	22.3	8	0	T	fs	C272	480	11	60	22	0.348611207928581	1	1	1	1	NA	NA	NA	NA	NA	NA	NA	NA	NA	NA	NA	NA	NA	NA	NA	NA	NA	NA	NA	NA	NA	NA	NA	NA	NA	NA	NA	NA	NA	NA	NA	NA
C272_226	2018-08-14	226	23.8	6	56	T	fs	C272	416	12	60	23.5	0.728388579146629	1	1	1	1	714	NA	1.78696741238068	233.8537	0.9003578	850	3	4	6.528271	1	NA	NA	NA	NA	NA	NA	NA	NA	NA	NA	NA	NA	NA	NA	NA	NA	NA	NA	NA	NA	NA	NA
C272_231	2018-08-19	231	21	6	33	T	rm	C272	393	13	60	22	0.348611207928581	1	1	-1	-1	NA	NA	NA	NA	NA	NA	NA	NA	NA	NA	4	874	08/19/2018 09:38:55	10	1	2.99135	5	60.4	90.7209	126.549	0	0	0	NA	1	600.08	0	68.6144	-0.62705	-1.54061	-19.2576	no
C275_157	2018-06-06	157	15.3	5	55	T	af	C275	355	1	14	21	0.0954262937832151	1	1	1	-1	768	19.46	-0.0195564149097749	538.7833	0.8839636	1132	1	4	6.930277	1	NA	NA	NA	NA	NA	NA	NA	NA	NA	NA	NA	NA	NA	NA	NA	NA	NA	NA	NA	NA	NA	NA
C275_224	2018-08-12	224	22.3	6	22	T	af	C275	382	2	60	18.5	-0.537535991580199	1	1	-1	-1	677	18.88	0.582618194187045	510.4944	0.5645395	983	2	3	6.683582	1	NA	NA	NA	NA	NA	NA	NA	NA	NA	NA	NA	NA	NA	NA	NA	NA	NA	NA	NA	NA	NA	NA
C276_157	2018-06-06	157	15.3	6	13	T	fs	C276	373	1	39	20.5	-0.0311661632894677	-1	1	-1	-1	718	20.36	-0.0195564149097749	262.5204	1.08461	942	1	1	NA	1	NA	NA	NA	NA	NA	NA	NA	NA	NA	NA	NA	NA	NA	NA	NA	NA	NA	NA	NA	NA	NA	NA
C276_165	2018-06-14	165	14.8	5	54	T	af	C276	354	2	10	21.5	0.222018750855898	-1	1	-1	1	NA	NA	NA	NA	NA	NA	NA	NA	NA	NA	NA	NA	NA	NA	NA	NA	NA	NA	NA	NA	NA	NA	NA	NA	NA	NA	NA	NA	NA	NA	NA	NA
C276_168	2018-06-17	168	19.5	6	27	T	fs	C276	387	3	15	21.5	0.222018750855898	-1	1	1	-1	NA	NA	NA	NA	NA	NA	NA	NA	NA	NA	1	627	06/17/2018 09:41:41	0	1	14.2655	6	202.16	90.2214	437.187	7	29	69.28	21.84	38	525.52	0	61.3667	-139.416	-0.371254	-4.64068	no
C276_172	2018-06-21	172	17	5	45	T	rm	C276	345	4	15	20	-0.157758620362151	-1	1	-1	-1	734	18.88	0.582618194187045	140.8389	0.7381128	835	2	1	NA	1	NA	NA	NA	NA	NA	NA	NA	NA	NA	NA	NA	NA	NA	NA	NA	NA	NA	NA	NA	NA	NA	NA
C276_184	2018-07-03	184	25	6	5	T	rm	C276	365	5	57	18.5	-0.537535991580199	-1	1	-1	1	NA	NA	NA	NA	NA	NA	NA	NA	NA	NA	NA	NA	NA	NA	NA	NA	NA	NA	NA	NA	NA	NA	NA	NA	NA	NA	NA	NA	NA	NA	NA	NA
C276_188	2018-07-07	188	19	6	15	T	af	C276	375	6	33	19	-0.410943534507516	-1	1	-1	-1	695	17.95	1.18479280328386	284.3833	0.7920448	994	3	1	NA	1	NA	NA	NA	NA	NA	NA	NA	NA	NA	NA	NA	NA	NA	NA	NA	NA	NA	NA	NA	NA	NA	NA
C276_193	2018-07-12	193	21	6	22	T	rm	C276	382	7	60	17.5	-0.790720905725565	-1	1	-1	-1	NA	NA	NA	NA	NA	NA	NA	NA	NA	NA	NA	NA	NA	NA	NA	NA	NA	NA	NA	NA	NA	NA	NA	NA	NA	NA	NA	NA	NA	NA	NA	NA
C276_214	2018-08-02	214	24	5	53	T	fs	C276	353	8	10	19	-0.410943534507516	-1	1	-1	-1	540	18.36	1.78696741238068	93.92963	0.7548956	895	4	4	4.505057	1	NA	NA	NA	NA	NA	NA	NA	NA	NA	NA	NA	NA	NA	NA	NA	NA	NA	NA	NA	NA	NA	NA
C279_158	2018-06-07	158	15	5	51	T	af	C279	351	1	8	18	-0.664128448652882	-1	-1	-1	-1	737	15.3	-0.0195564149097749	185.6944	0.6199312	896	1	4	4.963499	1	NA	NA	NA	NA	NA	NA	NA	NA	NA	NA	NA	NA	NA	NA	NA	NA	NA	NA	NA	NA	NA	NA
C281_158	2018-06-07	158	15	6	33	T	rm	C281	393	1	45	18	-0.664128448652882	-1	-1	1	-1	717	17.75	-0.0195564149097749	551.613	0.7265778	970	1	3	4.552495	1	NA	NA	NA	NA	NA	NA	NA	NA	NA	NA	NA	NA	NA	NA	NA	NA	NA	NA	NA	NA	NA	NA
C282_158	2018-06-07	158	15	6	59	T	af	C282	419	1	3	15.75	-1.23379450547995	1	-1	-1	-1	NA	NA	NA	NA	NA	NA	NA	NA	NA	NA	NA	NA	NA	NA	NA	NA	NA	NA	NA	NA	NA	NA	NA	NA	NA	NA	NA	NA	NA	NA	NA	NA
C282_163	2018-06-12	163	16	6	22	T	rm	C282	382	2	50	18.5	-0.537535991580199	1	-1	-1	-1	750	17.2	-0.0195564149097749	243.063	0.85278	1108	1	4	5.486184	1	NA	NA	NA	NA	NA	NA	NA	NA	NA	NA	NA	NA	NA	NA	NA	NA	NA	NA	NA	NA	NA	NA
C282_166	2018-06-15	166	17.8	6	41	T	af	C282	401	3	60	17	-0.917313362798247	1	1	-1	-1	NA	NA	NA	NA	NA	NA	NA	NA	NA	NA	1	594	06/15/2018 08:36:03	5	1	11.6601	7	119.52	96.0617	359.382	8	24	72.4	0	38	524.8	2.32	60.973	-29.459	-0.0340604	-0.425755	no
C283_158	2018-06-07	158	15	7	36	T	rm	C283	456	1	60	21.5	0.222018750855898	-1	-1	1	-1	NA	21.6	-0.621731024006594	NA	NA	1036	1	4	6.74997	1	NA	NA	NA	NA	NA	NA	NA	NA	NA	NA	NA	NA	NA	NA	NA	NA	NA	NA	NA	NA	NA	NA
C283_166	2018-06-15	166	17.8	6	57	T	fs	C283	417	2	60	22	0.348611207928581	-1	-1	1	-1	NA	NA	NA	NA	NA	NA	NA	NA	NA	NA	1	602	06/15/2018 11:10:13	0	0	6.80726	7	43.36	82.3132	225.847	9	7	38.64	40.16	8	561.36	0	66.5419	-0.29335	-0.858143	-10.7268	no
C283_170	2018-06-19	170	19.3	7	17	T	rm	C283	437	3	60	20.5	-0.0311661632894677	-1	1	-1	-1	NA	NA	NA	NA	NA	NA	NA	NA	NA	NA	NA	NA	NA	NA	NA	NA	NA	NA	NA	NA	NA	NA	NA	NA	NA	NA	NA	NA	NA	NA	NA	NA
C283_199	2018-07-18	199	20	7	6	T	af	C283	426	4	28	21.5	0.222018750855898	-1	1	-1	-1	NA	NA	NA	NA	NA	NA	NA	NA	NA	NA	2	725	07/18/2018 09:23:43	3	1	3.02483	3	71.28	127.609	112.857	0	6	9.6	21.28	13	586.8	0	72.6626	0.258303	0.532492	6.65615	no
C283_212	2018-07-31	212	22.8	6	43	T	ey	C283	403	5	60	21.5	0.222018750855898	-1	1	-1	-1	757	21	-0.0195564149097749	435.7463	0.8090235	1005	2	3	3.057374	1	NA	NA	NA	NA	NA	NA	NA	NA	NA	NA	NA	NA	NA	NA	NA	NA	NA	NA	NA	NA	NA	NA
C284_158	2018-06-07	158	15	7	36	T	fs	C284	456	1	60	16.5	-1.04390581987093	-1	-1	-1	-1	NA	NA	NA	NA	NA	NA	NA	NA	NA	NA	NA	NA	NA	NA	NA	NA	NA	NA	NA	NA	NA	NA	NA	NA	NA	NA	NA	NA	NA	NA	NA	NA
C284_166	2018-06-15	166	17.8	5	46	T	rm	C284	346	2	60	18	-0.664128448652882	-1	-1	-1	-1	NA	NA	NA	NA	NA	NA	NA	NA	NA	NA	1	597	06/15/2018 09:32:25	1	1	11.6007	13	114.4	70.5421	286.368	0	22	50.72	30.48	23	549.36	0	61.8388	-32.5556	-1.24849	-15.6061	no
C284_170	2018-06-19	170	19.3	7	51	T	rm	C284	471	3	60	18	-0.664128448652882	-1	-1	-1	-1	NA	NA	NA	NA	NA	NA	NA	NA	NA	NA	NA	NA	NA	NA	NA	NA	NA	NA	NA	NA	NA	NA	NA	NA	NA	NA	NA	NA	NA	NA	NA	NA
C284_179	2018-06-28	179	21	7	20	T	fs	C284	440	4	60	19.5	-0.284351077434833	-1	1	-1	-1	746	18.33	-0.0195564149097749	98.39074	0.842267	1055	1	3	4.932138	1	NA	NA	NA	NA	NA	NA	NA	NA	NA	NA	NA	NA	NA	NA	NA	NA	NA	NA	NA	NA	NA	NA
C284_186	2018-07-05	186	23.8	7	0	T	rm	C284	420	5	60	18	-0.664128448652882	-1	1	-1	-1	NA	NA	NA	NA	NA	NA	NA	NA	NA	NA	NA	NA	NA	NA	NA	NA	NA	NA	NA	NA	NA	NA	NA	NA	NA	NA	NA	NA	NA	NA	NA	NA
C284_194	2018-07-13	194	22	6	41	T	ey	C284	401	6	60	19.75	-0.221054848898492	-1	1	1	-1	NA	NA	NA	NA	NA	NA	NA	NA	NA	NA	NA	NA	NA	NA	NA	NA	NA	NA	NA	NA	NA	NA	NA	NA	NA	NA	NA	NA	NA	NA	NA	NA
C284_208	2018-07-27	208	23	6	37	T	ey	C284	397	7	60	19.5	-0.284351077434833	-1	1	1	-1	702	18.97	0.582618194187045	470.8852	0.8871939	962	2	NA	3.467836	2	NA	NA	NA	NA	NA	NA	NA	NA	NA	NA	NA	NA	NA	NA	NA	NA	NA	NA	NA	NA	NA	NA
C285_158	2018-06-07	158	15	8	1	T	fs	C285	481	1	50	15.25	-1.36038696255264	-1	-1	1	-1	NA	NA	NA	NA	NA	NA	NA	NA	NA	NA	NA	NA	NA	NA	NA	NA	NA	NA	NA	NA	NA	NA	NA	NA	NA	NA	NA	NA	NA	NA	NA	NA
C285_163	2018-06-12	163	16	7	16	T	rm	C285	436	2	0	16.5	-1.04390581987093	-1	-1	-1	-1	NA	NA	NA	NA	NA	NA	NA	NA	NA	NA	NA	NA	NA	NA	NA	NA	NA	NA	NA	NA	NA	NA	NA	NA	NA	NA	NA	NA	NA	NA	NA	NA
C285_166	2018-06-15	166	17.8	6	57	T	af	C285	417	3	25	16	-1.17049827694361	-1	-1	-1	-1	NA	NA	NA	NA	NA	NA	NA	NA	NA	NA	1	595	06/15/2018 08:54:06	2	1	10.2073	13	167.92	97.8191	331.562	2	27	39.36	26.32	30	560.08	0	63.2953	-198.524	-0.763794	-9.54743	no
C285_170	2018-06-19	170	19.3	6	49	T	rm	C285	409	4	52	17.5	-0.790720905725565	-1	-1	-1	-1	NA	NA	NA	NA	NA	NA	NA	NA	NA	NA	NA	NA	NA	NA	NA	NA	NA	NA	NA	NA	NA	NA	NA	NA	NA	NA	NA	NA	NA	NA	NA	NA
C285_191	2018-07-10	191	24.3	6	44	T	af	C285	404	5	60	21	0.0954262937832151	-1	1	-1	-1	716	20.19	-0.0195564149097749	313.263	0.8489673	986	1	4	8.041912	1	NA	NA	NA	NA	NA	NA	NA	NA	NA	NA	NA	NA	NA	NA	NA	NA	NA	NA	NA	NA	NA	NA
C286_159	2018-06-08	159	17.3	6	15	T	rm	C286	375	1	0	20	-0.157758620362151	1	-1	-1	-1	781	18.56	-0.0195564149097749	107.3333	0.9730005	917	1	4	6.412531	1	NA	NA	NA	NA	NA	NA	NA	NA	NA	NA	NA	NA	NA	NA	NA	NA	NA	NA	NA	NA	NA	NA
C290_160	2018-06-09	160	17	6	39	T	af	C290	399	1	57	19.25	-0.347647305971175	1	1	1	-1	739	19.1	-0.0195564149097749	284.4908	0.838019	833	1	4	5.84159	1	NA	NA	NA	NA	NA	NA	NA	NA	NA	NA	NA	NA	NA	NA	NA	NA	NA	NA	NA	NA	NA	NA
C290_178	2018-06-27	178	17.8	5	52	T	rm	C290	352	2	60	21.5	0.222018750855898	1	1	-1	1	NA	NA	NA	NA	NA	NA	NA	NA	NA	NA	1	664	06/27/2018 10:52:11	5	1	3.06453	3	31.36	91.517	117.985	0	6	8.96	0	6	591.12	1.2	62.9576	-4.96141	2.76838	34.6047	no
C290_184	2018-07-03	184	25	5	53	T	fs	C290	353	3	54	20	-0.157758620362151	1	1	-1	1	700	19.77	0.582618194187045	107.9741	0.8387554	928	2	4	6.133867	1	NA	NA	NA	NA	NA	NA	NA	NA	NA	NA	NA	NA	NA	NA	NA	NA	NA	NA	NA	NA	NA	NA
C290_265	2018-09-22	265	13	7	29	T	ib	C290	449	4	60	20	-0.157758620362151	1	1	-1	-1	693	20.14	1.18479280328386	360.7241	0.8810229	817	3	1	NA	1	NA	NA	NA	NA	NA	NA	NA	NA	NA	NA	NA	NA	NA	NA	NA	NA	NA	NA	NA	NA	NA	NA
C307_168	2018-06-17	168	19.5	6	59	T	af	C307	419	2	30	16.5	-1.04390581987093	1	1	-1	-1	NA	NA	NA	NA	NA	NA	NA	NA	NA	NA	1	624	06/17/2018 08:44:26	0	1	19.2669	5	102.96	88.6593	456.601	0	22	41.52	49.2	23	557.92	0	62.2465	51.9509	0.638006	7.97508	no
C307_172	2018-06-21	172	17	6	43	T	fs	C307	403	3	8	18.5	-0.537535991580199	1	1	-1	1	NA	NA	NA	NA	NA	NA	NA	NA	NA	NA	NA	NA	NA	NA	NA	NA	NA	NA	NA	NA	NA	NA	NA	NA	NA	NA	NA	NA	NA	NA	NA	NA
C307_193	2018-07-12	193	21	5	58	T	af	C307	358	6	60	19	-0.410943534507516	1	1	-1	-1	756	18.45	-0.0195564149097749	378.5611	0.7426884	989	1	3	7.370896	1	NA	NA	NA	NA	NA	NA	NA	NA	NA	NA	NA	NA	NA	NA	NA	NA	NA	NA	NA	NA	NA	NA
C307_210	2018-07-29	210	19.8	5	40	T	fs	C307	340	7	60	18	-0.664128448652882	1	1	-1	1	NA	NA	NA	NA	NA	NA	NA	NA	NA	NA	2	793	07/29/2018 09:09:39	0	0	3.24194	2	5.68	53.7597	72.2559	0	0	0	NA	1	599.52	0	69.2554	-0.0203583	0.0337186	0.421483	no
C307_220	2018-08-08	220	23.3	6	49	T	rm	C307	409	8	60	17.5	-0.790720905725565	1	1	-1	-1	NA	NA	NA	NA	NA	NA	NA	NA	NA	NA	3	807	08/08/2018 08:43:34	1	0	0.196042	2	16.24	9.49749	0.081994	0	0	0	NA	1	600.08	0	63.9261	-201.739	0.832832	10.4104	no
C307_227	2018-08-15	227	24	6	13	T	af	C307	373	9	60	19	-0.410943534507516	1	1	1	-1	741	18.39	0.582618194187045	341.4055	0.7524927	924	2	1	NA	1	NA	NA	NA	NA	NA	NA	NA	NA	NA	NA	NA	NA	NA	NA	NA	NA	NA	NA	NA	NA	NA	NA
C308_165	2018-06-14	165	14.8	6	38	T	rm	C308	398	2	42	18.5	-0.537535991580199	1	1	-1	-1	654	17.41	-0.0195564149097749	405.8426	0.8270521	937	1	3	5.44118	1	NA	NA	NA	NA	NA	NA	NA	NA	NA	NA	NA	NA	NA	NA	NA	NA	NA	NA	NA	NA	NA	NA
C308_172	2018-06-21	172	17	8	4	T	fs	C308	484	3	11	17	-0.917313362798247	1	-1	-1	1	NA	NA	NA	NA	NA	NA	NA	NA	NA	NA	NA	NA	NA	NA	NA	NA	NA	NA	NA	NA	NA	NA	NA	NA	NA	NA	NA	NA	NA	NA	NA	NA
C308_178	2018-06-27	178	17.8	7	17	T	fs	C308	437	4	60	17.75	-0.727424677189223	1	1	-1	1	NA	NA	NA	NA	NA	NA	NA	NA	NA	NA	NA	NA	NA	NA	NA	NA	NA	NA	NA	NA	NA	NA	NA	NA	NA	NA	NA	NA	NA	NA	NA	NA
C308_196	2018-07-15	196	26	6	50	T	af	C308	410	5	60	16.5	-1.04390581987093	1	1	-1	-1	NA	NA	NA	NA	NA	NA	NA	NA	NA	NA	NA	NA	NA	NA	NA	NA	NA	NA	NA	NA	NA	NA	NA	NA	NA	NA	NA	NA	NA	NA	NA	NA
C308_201	2018-07-20	201	22.5	6	29	T	ey	C308	389	6	60	17	-0.917313362798247	1	1	1	-1	NA	NA	NA	NA	NA	NA	NA	NA	NA	NA	1	755	07/20/2018 10:28:38	0	1	9.90964	2	28.72	68.0578	170.85	0	26	73.52	26.88	29	526	0	60.8277	122.026	0.498006	6.22508	no
C308_210	2018-07-29	210	19.8	6	3	T	ey	C308	363	7	60	20	-0.157758620362151	1	1	-1	-1	NA	NA	NA	NA	NA	NA	NA	NA	NA	NA	NA	798	07/29/2018 10:28:16	0	1	NA	3	32.56	NA	NA	0	NA	NA	NA	NA	NA	NA	NA	NA	NA	NA	no
C308_224	2018-08-12	224	22.3	6	33	T	rm	C308	393	8	60	16.5	-1.04390581987093	1	1	-1	-1	NA	NA	NA	NA	NA	NA	NA	NA	NA	NA	NA	NA	NA	NA	NA	NA	NA	NA	NA	NA	NA	NA	NA	NA	NA	NA	NA	NA	NA	NA	NA	NA
C308_227	2018-08-15	227	24	6	47	T	af	C308	407	9	60	19	-0.410943534507516	1	1	-1	-1	611	17.78	0.582618194187045	278.5315	0.8630849	949	2	2	NA	1	NA	NA	NA	NA	NA	NA	NA	NA	NA	NA	NA	NA	NA	NA	NA	NA	NA	NA	NA	NA	NA	NA
C308_250	2018-09-07	250	17.8	7	57	T	ib	C308	477	10	60	19.5	-0.284351077434833	1	1	1	-1	NA	NA	NA	NA	NA	NA	NA	NA	NA	NA	NA	NA	NA	NA	NA	NA	NA	NA	NA	NA	NA	NA	NA	NA	NA	NA	NA	NA	NA	NA	NA	NA
C314_163	2018-06-12	163	16	5	27	T	rm	C314	327	1	55	18	-0.664128448652882	1	1	-1	1	765	17.73	-0.0195564149097749	84.8	0.8431051	1075	1	3	5.261485	1	NA	NA	NA	NA	NA	NA	NA	NA	NA	NA	NA	NA	NA	NA	NA	NA	NA	NA	NA	NA	NA	NA
C314_170	2018-06-19	170	19.3	5	56	T	rm	C314	356	2	13	19	-0.410943534507516	1	1	-1	-1	515	18.27	0.582618194187045	134.3352	0.7173715	1033	2	1	NA	1	NA	NA	NA	NA	NA	NA	NA	NA	NA	NA	NA	NA	NA	NA	NA	NA	NA	NA	NA	NA	NA	NA
C315_163	2018-06-12	163	16	5	25	T	fs	C315	325	1	13	18	-0.664128448652882	1	1	-1	-1	NA	NA	NA	NA	NA	NA	NA	NA	NA	NA	NA	NA	NA	NA	NA	NA	NA	NA	NA	NA	NA	NA	NA	NA	NA	NA	NA	NA	NA	NA	NA	NA
C315_170	2018-06-19	170	19.3	5	21	T	rm	C315	321	2	0	18.5	-0.537535991580199	1	1	-1	-1	745	17.86	-0.0195564149097749	186.4482	0.8504633	878	1	3	4.60363	1	NA	NA	NA	NA	NA	NA	NA	NA	NA	NA	NA	NA	NA	NA	NA	NA	NA	NA	NA	NA	NA	NA
C315_176	2018-06-25	176	17.8	7	43	T	fs	C315	463	4	53	19	-0.410943534507516	1	1	-1	1	NA	NA	NA	NA	NA	NA	NA	NA	NA	NA	NA	NA	NA	NA	NA	NA	NA	NA	NA	NA	NA	NA	NA	NA	NA	NA	NA	NA	NA	NA	NA	NA
C315_179	2018-06-28	179	21	5	52	T	af	C315	352	5	31	18	-0.664128448652882	1	1	-1	-1	746	17.58	0.582618194187045	530.8185	0.81207	928	2	1	NA	1	NA	NA	NA	NA	NA	NA	NA	NA	NA	NA	NA	NA	NA	NA	NA	NA	NA	NA	NA	NA	NA	NA
C315_186	2018-07-05	186	23.8	5	22	T	fs	C315	322	6	29	19.25	-0.347647305971175	1	1	1	1	752	18.29	1.18479280328386	218.6167	0.7456886	902	3	4	3.306961	1	NA	NA	NA	NA	NA	NA	NA	NA	NA	NA	NA	NA	NA	NA	NA	NA	NA	NA	NA	NA	NA	NA
C315_194	2018-07-13	194	22	5	24	T	af	C315	324	7	50	21	0.0954262937832151	1	1	-1	1	NA	NA	NA	NA	NA	NA	NA	NA	NA	NA	1	668	07/13/2018 07:07:00	1	1	19.9675	11	85.36	79.7353	472.519	8	57	163.2	8.32	68	433.12	0	54.692	0.0596041	-0.203676	-2.54595	no
C315_199	2018-07-18	199	20	5	52	T	fs	C315	352	8	2	21	0.0954262937832151	1	1	-1	-1	NA	NA	NA	NA	NA	NA	NA	NA	NA	NA	NA	NA	NA	NA	NA	NA	NA	NA	NA	NA	NA	NA	NA	NA	NA	NA	NA	NA	NA	NA	NA	NA
C315_202	2018-07-21	202	24	5	43	T	rm	C315	343	9	18	20.5	-0.0311661632894677	1	1	-1	-1	NA	NA	NA	NA	NA	NA	NA	NA	NA	NA	2	759	07/21/2018 07:37:18	4	0	4.3201	6	176.8	71.2939	127.554	0	8	26.4	8.08	9	573.68	0	63.6567	5.61603	-1.03185	-12.8981	no
C315_218	2018-08-06	218	26.5	5	19	T	fs	C315	319	10	6	21	0.0954262937832151	1	1	1	1	694	20.21	1.78696741238068	251.5722	0.8208515	903	4	1	NA	1	NA	NA	NA	NA	NA	NA	NA	NA	NA	NA	NA	NA	NA	NA	NA	NA	NA	NA	NA	NA	NA	NA
C315_221	2018-08-09	221	22.8	5	34	T	af	C315	334	11	13	20	-0.157758620362151	1	1	1	1	NA	NA	NA	NA	NA	NA	NA	NA	NA	NA	3	819	08/09/2018 07:37:19	3	0	1.26269	3	71.84	59.0309	35.7499	0	0	0	NA	2	598.4	0	66.724	-251.898	-3.3387	-41.7338	no
C315_225	2018-08-13	225	22.3	5	54	T	fs	C315	354	12	13	21	0.0954262937832151	1	1	1	1	NA	NA	NA	NA	NA	NA	NA	NA	NA	NA	NA	NA	NA	NA	NA	NA	NA	NA	NA	NA	NA	NA	NA	NA	NA	NA	NA	NA	NA	NA	NA	NA
C315_230	2018-08-18	230	19.5	5	49	T	rm	C315	349	13	60	21	0.0954262937832151	1	1	-1	1	NA	NA	NA	NA	NA	NA	NA	NA	NA	NA	4	850	08/18/2018 07:32:22	2	1	7.07875	9	194.56	79.8079	236.235	1	11	40.48	70.48	13	559.52	0	61.0687	321.49	-1.03781	-12.9727	no
C315_258	2018-09-15	258	22.8	6	50	T	af	C315	410	14	0	20	-0.157758620362151	1	1	-1	1	700	19.07	2.3891420214775	123.5407	0.7622137	954	5	1	NA	1	NA	NA	NA	NA	NA	NA	NA	NA	NA	NA	NA	NA	NA	NA	NA	NA	NA	NA	NA	NA	NA	NA
C320_164	2018-06-13	164	18.3	6	53	T	af	C320	413	1	3	12	-2.18323793352508	-1	-1	-1	-1	NA	NA	NA	NA	NA	NA	NA	NA	NA	NA	NA	NA	NA	NA	NA	NA	NA	NA	NA	NA	NA	NA	NA	NA	NA	NA	NA	NA	NA	NA	NA	NA
C320_170	2018-06-19	170	19.3	6	33	T	af	C320	393	2	7	17.5	-0.790720905725565	-1	-1	-1	-1	NA	NA	NA	NA	NA	NA	NA	NA	NA	NA	NA	NA	NA	NA	NA	NA	NA	NA	NA	NA	NA	NA	NA	NA	NA	NA	NA	NA	NA	NA	NA	NA
C320_171	2018-06-20	171	17.8	6	17	T	fs	C320	377	3	8	15.5	-1.2970907340163	-1	-1	-1	-1	NA	NA	NA	NA	NA	NA	NA	NA	NA	NA	NA	NA	NA	NA	NA	NA	NA	NA	NA	NA	NA	NA	NA	NA	NA	NA	NA	NA	NA	NA	NA	NA
C320_176	2018-06-25	176	17.8	7	12	T	rm	C320	432	4	50	16.5	-1.04390581987093	-1	-1	1	-1	NA	NA	NA	NA	NA	NA	NA	NA	NA	NA	NA	NA	NA	NA	NA	NA	NA	NA	NA	NA	NA	NA	NA	NA	NA	NA	NA	NA	NA	NA	NA	NA
C320_177	2018-06-26	177	18	6	51	T	fs	C320	411	5	34	16	-1.17049827694361	-1	-1	1	1	NA	NA	NA	NA	NA	NA	NA	NA	NA	NA	NA	NA	NA	NA	NA	NA	NA	NA	NA	NA	NA	NA	NA	NA	NA	NA	NA	NA	NA	NA	NA	NA
C320_179	2018-06-28	179	21	6	13	T	fs	C320	373	6	2	16	-1.17049827694361	-1	-1	-1	-1	NA	NA	NA	NA	NA	NA	NA	NA	NA	NA	NA	NA	NA	NA	NA	NA	NA	NA	NA	NA	NA	NA	NA	NA	NA	NA	NA	NA	NA	NA	NA	NA
C320_180	2018-06-29	180	24	5	45	T	rm	C320	345	7	4	16.5	-1.04390581987093	-1	-1	-1	-1	NA	NA	NA	NA	NA	NA	NA	NA	NA	NA	NA	NA	NA	NA	NA	NA	NA	NA	NA	NA	NA	NA	NA	NA	NA	NA	NA	NA	NA	NA	NA	NA
C320_191	2018-07-10	191	24.3	5	47	T	fs	C320	347	8	29	16.5	-1.04390581987093	-1	1	-1	-1	NA	NA	NA	NA	NA	NA	NA	NA	NA	NA	NA	NA	NA	NA	NA	NA	NA	NA	NA	NA	NA	NA	NA	NA	NA	NA	NA	NA	NA	NA	NA	NA
C320_192	2018-07-11	192	20.8	6	31	T	fs	C320	391	9	30	17.5	-0.790720905725565	-1	1	1	-1	NA	NA	NA	NA	NA	NA	NA	NA	NA	NA	NA	NA	NA	NA	NA	NA	NA	NA	NA	NA	NA	NA	NA	NA	NA	NA	NA	NA	NA	NA	NA	NA
C320_194	2018-07-13	194	22	6	28	T	fs	C320	388	10	36	16	-1.17049827694361	-1	1	1	-1	NA	NA	NA	NA	NA	NA	NA	NA	NA	NA	NA	NA	NA	NA	NA	NA	NA	NA	NA	NA	NA	NA	NA	NA	NA	NA	NA	NA	NA	NA	NA	NA
C320_195	2018-07-14	195	25	6	2	T	ey	C320	362	11	52	16.5	-1.04390581987093	-1	1	-1	-1	NA	NA	NA	NA	NA	NA	NA	NA	NA	NA	NA	699	07/14/2018 11:13:06	4	1	NA	11	224.56	NA	NA	0	NA	NA	NA	NA	NA	NA	NA	NA	NA	NA	no
C320_200	2018-07-19	200	19.5	6	5	T	rm	C320	365	12	30	16	-1.17049827694361	-1	1	-1	-1	NA	NA	NA	NA	NA	NA	NA	NA	NA	NA	NA	NA	NA	NA	NA	NA	NA	NA	NA	NA	NA	NA	NA	NA	NA	NA	NA	NA	NA	NA	NA	NA
C320_205	2018-07-24	205	24.8	6	10	T	af	C320	370	13	23	17.5	-0.790720905725565	-1	1	-1	-1	NA	NA	NA	NA	NA	NA	NA	NA	NA	NA	NA	NA	NA	NA	NA	NA	NA	NA	NA	NA	NA	NA	NA	NA	NA	NA	NA	NA	NA	NA	NA	NA
C320_208	2018-07-27	208	23	5	50	T	ey	C320	350	14	30	16	-1.17049827694361	-1	1	-1	-1	742	15.1	-0.0195564149097749	355.1945	0.5438021	1008	1	NA	3.359722	2	NA	NA	NA	NA	NA	NA	NA	NA	NA	NA	NA	NA	NA	NA	NA	NA	NA	NA	NA	NA	NA	NA
C320_209	2018-07-28	209	20.8	5	57	T	ey	C320	357	15	52	15.5	-1.2970907340163	-1	1	-1	-1	NA	NA	NA	NA	NA	NA	NA	NA	NA	NA	NA	NA	NA	NA	NA	NA	NA	NA	NA	NA	NA	NA	NA	NA	NA	NA	NA	NA	NA	NA	NA	NA
C320_213	2018-08-01	213	23	6	0	T	af	C320	360	16	34	14.5	-1.55027564816166	-1	1	-1	-1	NA	NA	NA	NA	NA	NA	NA	NA	NA	NA	NA	NA	NA	NA	NA	NA	NA	NA	NA	NA	NA	NA	NA	NA	NA	NA	NA	NA	NA	NA	NA	NA
C321_165	2018-06-14	165	14.8	5	34	T	af	C321	334	1	16	14.25	-1.613571876698	1	-1	1	-1	NA	NA	NA	NA	NA	NA	NA	NA	NA	NA	NA	NA	NA	NA	NA	NA	NA	NA	NA	NA	NA	NA	NA	NA	NA	NA	NA	NA	NA	NA	NA	NA
C321_193	2018-07-12	193	21	6	0	T	rm	C321	360	4	60	18.5	-0.537535991580199	1	1	-1	-1	731	18.07	-0.0195564149097749	524.2556	0.7930357	821	1	3	6.358922	1	NA	NA	NA	NA	NA	NA	NA	NA	NA	NA	NA	NA	NA	NA	NA	NA	NA	NA	NA	NA	NA	NA
C321_196	2018-07-15	196	26	6	24	T	fs	C321	384	5	NA	20	-0.157758620362151	1	1	-1	1	NA	NA	NA	NA	NA	NA	NA	NA	NA	NA	NA	NA	NA	NA	NA	NA	NA	NA	NA	NA	NA	NA	NA	NA	NA	NA	NA	NA	NA	NA	NA	NA
C321_201	2018-07-20	201	22.5	5	35	T	ey	C321	335	6	58	17.5	-0.790720905725565	1	1	-1	-1	NA	NA	NA	NA	NA	NA	NA	NA	NA	NA	1	756	07/20/2018 10:43:41	1	1	3.5374	3	74.56	77.0417	87.8416	0	8	15.6	161.6	9	584.48	0	63.2968	-491.525	0.656982	8.21227	no
C323_165	2018-06-14	165	14.8	6	19	T	af	C323	379	1	7	17.75	-0.727424677189223	1	-1	-1	-1	NA	NA	NA	NA	NA	NA	NA	NA	NA	NA	NA	NA	NA	NA	NA	NA	NA	NA	NA	NA	NA	NA	NA	NA	NA	NA	NA	NA	NA	NA	NA	NA
C323_168	2018-06-17	168	19.5	7	18	T	fs	C323	438	2	40	19.5	-0.284351077434833	1	1	-1	1	NA	NA	NA	NA	NA	NA	NA	NA	NA	NA	NA	NA	NA	NA	NA	NA	NA	NA	NA	NA	NA	NA	NA	NA	NA	NA	NA	NA	NA	NA	NA	NA
C323_172	2018-06-21	172	17	6	26	T	rm	C323	386	3	21	19	-0.410943534507516	1	1	-1	-1	689	17.92	-0.0195564149097749	207.4741	0.7401752	866	1	3	5.258615	1	NA	NA	NA	NA	NA	NA	NA	NA	NA	NA	NA	NA	NA	NA	NA	NA	NA	NA	NA	NA	NA	NA
C323_184	2018-07-03	184	25	6	37	T	rm	C323	397	4	55	21	0.0954262937832151	1	1	-1	-1	615	20.5	0.582618194187045	282.6037	0.8659686	848	2	2	NA	1	NA	NA	NA	NA	NA	NA	NA	NA	NA	NA	NA	NA	NA	NA	NA	NA	NA	NA	NA	NA	NA	NA
C323_188	2018-07-07	188	19	6	22	T	fs	C323	382	5	26	20.5	-0.0311661632894677	1	1	-1	1	NA	NA	NA	NA	NA	NA	NA	NA	NA	NA	NA	NA	NA	NA	NA	NA	NA	NA	NA	NA	NA	NA	NA	NA	NA	NA	NA	NA	NA	NA	NA	NA
C324_165	2018-06-14	165	14.8	6	42	T	af	C324	402	1	34	19.5	-0.284351077434833	-1	1	-1	-1	724	18.97	-0.0195564149097749	407.9222	1.091298	897	1	3	4.499543	1	NA	NA	NA	NA	NA	NA	NA	NA	NA	NA	NA	NA	NA	NA	NA	NA	NA	NA	NA	NA	NA	NA
C324_188	2018-07-07	188	19	6	39	T	rm	C324	399	2	60	20.5	-0.0311661632894677	-1	1	-1	-1	500	20	0.582618194187045	71.48518	0.7011226	854	2	1	NA	1	NA	NA	NA	NA	NA	NA	NA	NA	NA	NA	NA	NA	NA	NA	NA	NA	NA	NA	NA	NA	NA	NA
C324_196	2018-07-15	196	26	6	21	T	ey	C324	381	3	60	19.25	-0.347647305971175	-1	1	1	-1	NA	NA	NA	NA	NA	NA	NA	NA	NA	NA	NA	NA	NA	NA	NA	NA	NA	NA	NA	NA	NA	NA	NA	NA	NA	NA	NA	NA	NA	NA	NA	NA
C324_214	2018-08-02	214	24	6	19	T	ey	C324	379	4	60	19.5	-0.284351077434833	-1	1	-1	-1	NA	NA	NA	NA	NA	NA	NA	NA	NA	NA	NA	NA	NA	NA	NA	NA	NA	NA	NA	NA	NA	NA	NA	NA	NA	NA	NA	NA	NA	NA	NA	NA
C324_220	2018-08-08	220	23.3	6	34	T	rm	C324	394	5	60	19	-0.410943534507516	-1	1	-1	-1	NA	NA	NA	NA	NA	NA	NA	NA	NA	NA	1	806	08/08/2018 08:25:41	0	0	0.133837	0	0	19.9951	2.04277	0	0	0	NA	1	598.56	0	74.2141	NA	NA	NA	no
C324_224	2018-08-12	224	22.3	6	43	T	fs	C324	403	6	16	21	0.0954262937832151	-1	1	-1	-1	NA	NA	NA	NA	NA	NA	NA	NA	NA	NA	NA	NA	NA	NA	NA	NA	NA	NA	NA	NA	NA	NA	NA	NA	NA	NA	NA	NA	NA	NA	NA	NA
C324_227	2018-08-15	227	24	7	12	T	fs	C324	432	7	42	21	0.0954262937832151	-1	1	1	-1	NA	NA	NA	NA	NA	NA	NA	NA	NA	NA	NA	NA	NA	NA	NA	NA	NA	NA	NA	NA	NA	NA	NA	NA	NA	NA	NA	NA	NA	NA	NA	NA
C324_250	2018-09-07	250	17.8	7	25	T	af	C324	445	8	60	20.5	-0.0311661632894677	-1	1	1	-1	NA	NA	NA	NA	NA	NA	NA	NA	NA	NA	NA	NA	NA	NA	NA	NA	NA	NA	NA	NA	NA	NA	NA	NA	NA	NA	NA	NA	NA	NA	NA	NA
C326_165	2018-06-14	165	14.8	8	0	T	rm	C326	480	1	29	19	-0.410943534507516	1	1	-1	-1	NA	NA	NA	NA	NA	NA	NA	NA	NA	NA	NA	NA	NA	NA	NA	NA	NA	NA	NA	NA	NA	NA	NA	NA	NA	NA	NA	NA	NA	NA	NA	NA
C326_172	2018-06-21	172	17	6	35	T	af	C326	395	2	23	20.75	0.0321300652468737	1	1	-1	1	509	19.34	-0.0195564149097749	414.3445	1.082732	1012	1	4	7.077517	1	NA	NA	NA	NA	NA	NA	NA	NA	NA	NA	NA	NA	NA	NA	NA	NA	NA	NA	NA	NA	NA	NA
C326_188	2018-07-07	188	19	5	29	T	ey	C326	329	3	60	16.5	-1.04390581987093	1	1	-1	-1	NA	NA	NA	NA	NA	NA	NA	NA	NA	NA	NA	NA	NA	NA	NA	NA	NA	NA	NA	NA	NA	NA	NA	NA	NA	NA	NA	NA	NA	NA	NA	NA
C326_196	2018-07-15	196	26	6	29	T	rm	C326	389	4	60	19	-0.410943534507516	1	1	-1	-1	NA	NA	NA	NA	NA	NA	NA	NA	NA	NA	NA	NA	NA	NA	NA	NA	NA	NA	NA	NA	NA	NA	NA	NA	NA	NA	NA	NA	NA	NA	NA	NA
C326_201	2018-07-20	201	22.5	7	11	T	fs	C326	431	5	60	17.75	-0.727424677189223	1	1	-1	1	NA	NA	NA	NA	NA	NA	NA	NA	NA	NA	1	750	07/20/2018 09:10:08	0	1	3.44162	7	135.52	42.2298	53.1011	0	1	3.36	98.24	2	596.72	0	64.2678	329.75	2.50154	31.2693	no
C326_210	2018-07-29	210	19.8	6	46	T	ey	C326	406	6	60	16.5	-1.04390581987093	1	1	-1	-1	NA	NA	NA	NA	NA	NA	NA	NA	NA	NA	NA	NA	NA	NA	NA	NA	NA	NA	NA	NA	NA	NA	NA	NA	NA	NA	NA	NA	NA	NA	NA	NA
C326_214	2018-08-02	214	24	7	43	T	fs	C326	463	7	11	20	-0.157758620362151	1	1	-1	-1	NA	NA	NA	NA	NA	NA	NA	NA	NA	NA	NA	NA	NA	NA	NA	NA	NA	NA	NA	NA	NA	NA	NA	NA	NA	NA	NA	NA	NA	NA	NA	NA
C326_265	2018-09-22	265	13	8	25	T	ib	C326	505	9	55	21	0.0954262937832151	1	1	-1	-1	NA	NA	NA	NA	NA	NA	NA	NA	NA	NA	NA	NA	NA	NA	NA	NA	NA	NA	NA	NA	NA	NA	NA	NA	NA	NA	NA	NA	NA	NA	NA	NA
C327_166	2018-06-15	166	17.8	5	27	T	af	C327	327	1	60	14.75	-1.48697941962532	-1	-1	-1	-1	NA	NA	NA	NA	NA	NA	NA	NA	NA	NA	1	591	06/15/2018 07:34:09	4	1	22.1027	4	66.8	91.8566	465.537	26	51	121.44	0	63	474	1.6	58.7268	9.09274	-0.107404	-1.34255	no
C327_176	2018-06-25	176	17.8	5	24	T	fs	C327	324	2	21	18.5	-0.537535991580199	-1	-1	-1	-1	NA	NA	NA	NA	NA	NA	NA	NA	NA	NA	2	640	06/25/2018 10:48:42	3	1	4.72556	6	125.52	78.6049	140.945	0	7	18.8	204.16	10	580.8	0	64.0588	200.801	2.72581	34.0727	no
C327_186	2018-07-05	186	23.8	5	52	T	fs	C327	352	3	58	17.5	-0.790720905725565	-1	-1	-1	-1	NA	NA	NA	NA	NA	NA	NA	NA	NA	NA	NA	NA	NA	NA	NA	NA	NA	NA	NA	NA	NA	NA	NA	NA	NA	NA	NA	NA	NA	NA	NA	NA
C327_217	2018-08-05	217	NA	5	21	T	fs	C327	321	4	24	18	-0.664128448652882	-1	1	-1	-1	714	17.05	-0.0195564149097749	384.0111	0.6323217	933	1	3	4.284957	1	NA	NA	NA	NA	NA	NA	NA	NA	NA	NA	NA	NA	NA	NA	NA	NA	NA	NA	NA	NA	NA	NA
C327_225	2018-08-13	225	22.3	6	11	T	af	C327	371	5	60	18.5	-0.537535991580199	-1	1	1	-1	746	17.39	0.582618194187045	0	0.6902586	977	2	1	NA	1	NA	NA	NA	NA	NA	NA	NA	NA	NA	NA	NA	NA	NA	NA	NA	NA	NA	NA	NA	NA	NA	NA
C328_166	2018-06-15	166	17.8	6	32	T	rm	C328	392	1	45	17	-0.917313362798247	-1	-1	-1	-1	NA	NA	NA	NA	NA	NA	NA	NA	NA	NA	1	596	06/15/2018 09:11:50	1	0	9.17286	6	151.2	90.7116	364.354	0	8	18.24	25.44	10	579.2	0	63.6165	-169.089	1.92891	24.1114	no
C328_194	2018-07-13	194	22	6	59	T	fs	C328	419	2	14	18.75	-0.474239763043858	-1	1	-1	-1	NA	NA	NA	NA	NA	NA	NA	NA	NA	NA	NA	NA	NA	NA	NA	NA	NA	NA	NA	NA	NA	NA	NA	NA	NA	NA	NA	NA	NA	NA	NA	NA
C328_209	2018-07-28	209	20.8	6	6	T	ey	C328	366	3	60	19	-0.410943534507516	-1	1	-1	-1	NA	NA	NA	NA	NA	NA	NA	NA	NA	NA	2	775	07/28/2018 07:08:34	0	0	6.18482	9	150.24	78.1841	178.06	0	2	4	84.24	4	595.44	0	64.6717	-51.1033	0.985568	12.3196	no
C328_212	2018-07-31	212	22.8	7	7	T	fs	C328	427	4	58	17	-0.917313362798247	-1	1	-1	-1	NA	NA	NA	NA	NA	NA	NA	NA	NA	NA	NA	NA	NA	NA	NA	NA	NA	NA	NA	NA	NA	NA	NA	NA	NA	NA	NA	NA	NA	NA	NA	NA
C328_221	2018-08-09	221	22.8	5	57	T	af	C328	357	5	58	16	-1.17049827694361	-1	1	1	-1	NA	NA	NA	NA	NA	NA	NA	NA	NA	NA	3	833	08/09/2018 11:18:07	0	0	0.337711	0	0	67.3778	6.49883	0	0	0	NA	1	600.08	0	67.7439	32.8596	0.27338	3.41725	no
C328_222	2018-08-10	222	20	6	25	T	ey	C328	385	6	60	19	-0.410943534507516	-1	1	-1	-1	NA	NA	NA	NA	NA	NA	NA	NA	NA	NA	NA	NA	NA	NA	NA	NA	NA	NA	NA	NA	NA	NA	NA	NA	NA	NA	NA	NA	NA	NA	NA	NA
C328_225	2018-08-13	225	22.3	6	56	T	fs	C328	416	7	60	17	-0.917313362798247	-1	1	-1	-1	NA	NA	NA	NA	NA	NA	NA	NA	NA	NA	NA	NA	NA	NA	NA	NA	NA	NA	NA	NA	NA	NA	NA	NA	NA	NA	NA	NA	NA	NA	NA	NA
C328_226	2018-08-14	226	23.8	6	55	T	af	C328	415	8	60	17.5	-0.790720905725565	-1	1	-1	-1	NA	NA	NA	NA	NA	NA	NA	NA	NA	NA	NA	NA	NA	NA	NA	NA	NA	NA	NA	NA	NA	NA	NA	NA	NA	NA	NA	NA	NA	NA	NA	NA
C328_231	2018-08-19	231	21	6	43	T	ey	C328	403	9	60	16.5	-1.04390581987093	-1	1	-1	-1	NA	NA	NA	NA	NA	NA	NA	NA	NA	NA	NA	NA	NA	NA	NA	NA	NA	NA	NA	NA	NA	NA	NA	NA	NA	NA	NA	NA	NA	NA	NA	NA
C328_249	2018-09-06	249	23.5	7	24	T	af	C328	444	10	60	19.5	-0.284351077434833	-1	1	1	-1	NA	NA	NA	NA	NA	NA	NA	NA	NA	NA	NA	NA	NA	NA	NA	NA	NA	NA	NA	NA	NA	NA	NA	NA	NA	NA	NA	NA	NA	NA	NA	NA
C328_257	2018-09-14	257	21.5	8	21	T	ib	C328	501	11	60	20	-0.157758620362151	-1	1	-1	-1	NA	NA	NA	NA	NA	NA	NA	NA	NA	NA	NA	NA	NA	NA	NA	NA	NA	NA	NA	NA	NA	NA	NA	NA	NA	NA	NA	NA	NA	NA	NA	NA
C328_264	2018-09-21	264	20.8	7	27	T	ib	C328	447	12	NA	NA	NA	-1	1	1	-1	646	18.36	-0.0195564149097749	2620.696	0.7750888	795	1	3	4.221492	1	NA	NA	NA	NA	NA	NA	NA	NA	NA	NA	NA	NA	NA	NA	NA	NA	NA	NA	NA	NA	NA	NA
C334_168	2018-06-17	168	19.5	6	39	T	rm	C334	399	1	60	18	-0.664128448652882	1	1	1	-1	NA	NA	NA	NA	NA	NA	NA	NA	NA	NA	1	631	06/17/2018 10:55:11	2	1	16.3757	8	130.8	117.304	517.881	5	29	56	0.16	31	544	0	61.8778	43.4013	1.06926	13.3658	no
C334_178	2018-06-27	178	17.8	6	27	T	rm	C334	387	2	58	19.5	-0.284351077434833	1	1	-1	-1	NA	NA	NA	NA	NA	NA	NA	NA	NA	NA	2	667	06/27/2018 11:52:38	2	1	3.01501	9	150.64	75.4356	103.495	1	1	1.6	143.28	6	596.56	0	58.3429	-0.17374	-1.05069	-13.1337	no
C334_188	2018-07-07	188	19	6	50	T	ey	C334	410	3	60	21	0.0954262937832151	1	1	-1	-1	NA	NA	NA	NA	NA	NA	NA	NA	NA	NA	NA	NA	NA	NA	NA	NA	NA	NA	NA	NA	NA	NA	NA	NA	NA	NA	NA	NA	NA	NA	NA	NA
C334_196	2018-07-15	196	26	6	17	T	rm	C334	377	4	60	20	-0.157758620362151	1	1	-1	-1	NA	NA	NA	NA	NA	NA	NA	NA	NA	NA	3	703	07/15/2018 08:04:30	0	1	3.14366	3	47.36	111.78	114.876	0	4	11.12	26.48	5	588.96	0	63.3944	-521.643	-1.31176	-16.397	no
C334_201	2018-07-20	201	22.5	6	16	T	fs	C334	376	5	60	18.5	-0.537535991580199	1	1	-1	-1	NA	NA	NA	NA	NA	NA	NA	NA	NA	NA	NA	NA	NA	NA	NA	NA	NA	NA	NA	NA	NA	NA	NA	NA	NA	NA	NA	NA	NA	NA	NA	NA
C334_224	2018-08-12	224	22.3	5	54	T	ey	C334	354	6	50	19.5	-0.284351077434833	1	1	1	-1	637	18.75	-0.0195564149097749	36.18148	0.7927868	861	1	4	6.703871	1	NA	NA	NA	NA	NA	NA	NA	NA	NA	NA	NA	NA	NA	NA	NA	NA	NA	NA	NA	NA	NA	NA
C334_265	2018-09-22	265	13	7	47	T	ib	C334	467	7	14	21	0.0954262937832151	1	1	-1	-1	673	21.19	0.582618194187045	37.49259	1.048547	843	2	2	NA	1	NA	NA	NA	NA	NA	NA	NA	NA	NA	NA	NA	NA	NA	NA	NA	NA	NA	NA	NA	NA	NA	NA
C335_168	2018-06-17	168	19.5	7	16	T	rm	C335	436	1	45	21	0.0954262937832151	-1	1	-1	1	NA	NA	NA	NA	NA	NA	NA	NA	NA	NA	NA	NA	NA	NA	NA	NA	NA	NA	NA	NA	NA	NA	NA	NA	NA	NA	NA	NA	NA	NA	NA	NA
C335_193	2018-07-12	193	21	6	35	T	af	C335	395	2	55	23.5	0.728388579146629	-1	1	-1	1	736	22.33	-0.0195564149097749	744.5537	0.8991335	950	1	4	6.782003	1	NA	NA	NA	NA	NA	NA	NA	NA	NA	NA	NA	NA	NA	NA	NA	NA	NA	NA	NA	NA	NA	NA
C335_201	2018-07-20	201	22.5	6	53	T	fs	C335	413	3	38	22.5	0.475203665001264	-1	1	-1	1	NA	NA	NA	NA	NA	NA	NA	NA	NA	NA	NA	NA	NA	NA	NA	NA	NA	NA	NA	NA	NA	NA	NA	NA	NA	NA	NA	NA	NA	NA	NA	NA
C335_207	2018-07-26	207	23.8	6	16	T	rm	C335	376	4	60	22	0.348611207928581	-1	1	-1	-1	669	21.2	0.582618194187045	173.7167	0.8538073	819	2	3	4.901589	2	NA	NA	NA	NA	NA	NA	NA	NA	NA	NA	NA	NA	NA	NA	NA	NA	NA	NA	NA	NA	NA	NA
C335_220	2018-08-08	220	23.3	7	8	T	fs	C335	428	5	60	22	0.348611207928581	-1	1	-1	-1	NA	NA	NA	NA	NA	NA	NA	NA	NA	NA	NA	NA	NA	NA	NA	NA	NA	NA	NA	NA	NA	NA	NA	NA	NA	NA	NA	NA	NA	NA	NA	NA
C337_170	2018-06-19	170	19.3	5	22	T	af	C337	322	1	10	18	-0.664128448652882	1	-1	-1	-1	755	17.37	-0.0195564149097749	381.2704	0.7309383	951	1	4	5.386254	1	NA	NA	NA	NA	NA	NA	NA	NA	NA	NA	NA	NA	NA	NA	NA	NA	NA	NA	NA	NA	NA	NA
C338_170	2018-06-19	170	19.3	5	23	T	fs	C338	323	1	0	19.5	-0.284351077434833	-1	1	-1	-1	625	NA	-0.0195564149097749	41.58704	0.7877835	908	1	4	5.615208	1	NA	NA	NA	NA	NA	NA	NA	NA	NA	NA	NA	NA	NA	NA	NA	NA	NA	NA	NA	NA	NA	NA
C338_176	2018-06-25	176	17.8	7	36	T	rm	C338	456	2	34	20.5	-0.0311661632894677	-1	1	-1	-1	NA	NA	NA	NA	NA	NA	NA	NA	NA	NA	NA	NA	NA	NA	NA	NA	NA	NA	NA	NA	NA	NA	NA	NA	NA	NA	NA	NA	NA	NA	NA	NA
C338_179	2018-06-28	179	21	5	25	T	af	C338	325	3	19	21	0.0954262937832151	-1	1	-1	-1	756	19.31	0.582618194187045	94.49445	0.7592534	825	2	3	3.369717	1	NA	NA	NA	NA	NA	NA	NA	NA	NA	NA	NA	NA	NA	NA	NA	NA	NA	NA	NA	NA	NA	NA
C339_170	2018-06-19	170	19.3	5	32	T	rm	C339	332	1	0	24	0.854981036219312	-1	1	1	1	NA	NA	NA	NA	NA	NA	NA	NA	NA	NA	NA	NA	NA	NA	NA	NA	NA	NA	NA	NA	NA	NA	NA	NA	NA	NA	NA	NA	NA	NA	NA	NA
C339_179	2018-06-28	179	21	5	23	T	rm	C339	323	2	6	23.5	0.728388579146629	-1	1	-1	1	NA	NA	NA	NA	NA	NA	NA	NA	NA	NA	NA	NA	NA	NA	NA	NA	NA	NA	NA	NA	NA	NA	NA	NA	NA	NA	NA	NA	NA	NA	NA	NA
C339_191	2018-07-10	191	24.3	5	25	T	af	C339	325	3	60	24.5	0.981573493291995	-1	1	-1	1	NA	NA	NA	NA	NA	NA	NA	NA	NA	NA	NA	NA	NA	NA	NA	NA	NA	NA	NA	NA	NA	NA	NA	NA	NA	NA	NA	NA	NA	NA	NA	NA
C339_194	2018-07-13	194	22	5	18	T	rm	C339	318	4	60	22.5	0.475203665001264	-1	1	-1	-1	NA	NA	NA	NA	NA	NA	NA	NA	NA	NA	1	683	07/13/2018 11:20:02	0	1	6.20411	12	165.2	53.2979	115.229	0	16	50.64	4.88	17	549.44	0	60.9481	-243.827	-1.01574	-12.6968	no
C339_208	2018-07-27	208	23	6	35	T	pa	C339	395	5	0	26	1.36135086451004	-1	1	-1	-1	NA	NA	NA	NA	NA	NA	NA	NA	NA	NA	NA	NA	NA	NA	NA	NA	NA	NA	NA	NA	NA	NA	NA	NA	NA	NA	NA	NA	NA	NA	NA	NA
C339_212	2018-07-31	212	22.8	5	25	T	af	C339	325	6	60	23.5	0.728388579146629	-1	1	-1	-1	NA	NA	NA	NA	NA	NA	NA	NA	NA	NA	NA	NA	NA	NA	NA	NA	NA	NA	NA	NA	NA	NA	NA	NA	NA	NA	NA	NA	NA	NA	NA	NA
C339_217	2018-08-05	217	NA	5	33	T	fs	C339	333	7	52	23	0.601796122073946	-1	1	-1	-1	584	21.96	-0.0195564149097749	38.69074	0.8634605	885	1	4	5.964112	1	NA	NA	NA	NA	NA	NA	NA	NA	NA	NA	NA	NA	NA	NA	NA	NA	NA	NA	NA	NA	NA	NA
C339_225	2018-08-13	225	22.3	5	57	T	af	C339	357	8	60	24.5	0.981573493291995	-1	1	1	-1	696	23.85	0.582618194187045	0	0.9578595	886	2	1	NA	1	NA	NA	NA	NA	NA	NA	NA	NA	NA	NA	NA	NA	NA	NA	NA	NA	NA	NA	NA	NA	NA	NA
C339_230	2018-08-18	230	19.5	5	52	T	fs	C339	352	9	59	23.5	0.728388579146629	-1	1	1	-1	NA	NA	NA	NA	NA	NA	NA	NA	NA	NA	2	856	08/18/2018 09:10:18	0	0	0.325029	0	0	67.97	11.3121	0	1	0.64	26.4	2	599.44	0	67.5304	1.58455	2.72534	34.0668	no
C339_249	2018-09-06	249	23.5	6	36	T	ib	C339	396	10	49	27	1.61453577865541	-1	1	-1	-1	779	25.43	1.18479280328386	468.9667	1.228739	1025	3	2	NA	1	NA	NA	NA	NA	NA	NA	NA	NA	NA	NA	NA	NA	NA	NA	NA	NA	NA	NA	NA	NA	NA	NA
C345_171	2018-06-20	171	17.8	5	51	T	fs	C345	351	1	37	19	-0.410943534507516	1	1	-1	1	765	18.76	-0.0195564149097749	722.0611	0.8233896	929	1	NA	5.563538	1	NA	NA	NA	NA	NA	NA	NA	NA	NA	NA	NA	NA	NA	NA	NA	NA	NA	NA	NA	NA	NA	NA
C345_177	2018-06-26	177	18	5	58	T	fs	C345	358	2	60	20.5	-0.0311661632894677	1	1	1	-1	NA	NA	NA	NA	NA	NA	NA	NA	NA	NA	1	649	06/26/2018 10:15:23	0	1	2.00828	4	70.48	92.9754	87.3057	0	0	0	NA	6	599.52	0	60.7971	-0.103337	-0.520047	-6.50059	no
C345_199	2018-07-18	199	20	5	46	T	rm	C345	346	3	60	19.5	-0.284351077434833	1	1	-1	-1	NA	NA	NA	NA	NA	NA	NA	NA	NA	NA	2	720	07/18/2018 07:56:23	2	0	0.245294	0	0	11.7603	0.95177	0	1	597.36	2.72	1	2.72	0	26.9287	-435.021	0.2506	3.13249	yes
C345_200	2018-07-19	200	19.5	5	56	T	rm	C345	356	4	60	20.5	-0.0311661632894677	1	1	-1	-1	NA	NA	NA	NA	NA	NA	NA	NA	NA	NA	NA	NA	NA	NA	NA	NA	NA	NA	NA	NA	NA	NA	NA	NA	NA	NA	NA	NA	NA	NA	NA	NA
C345_218	2018-08-06	218	26.5	6	1	T	fs	C345	361	5	60	20.5	-0.0311661632894677	1	1	-1	-1	NA	NA	NA	NA	NA	NA	NA	NA	NA	NA	NA	NA	NA	NA	NA	NA	NA	NA	NA	NA	NA	NA	NA	NA	NA	NA	NA	NA	NA	NA	NA	NA
C345_222	2018-08-10	222	20	5	39	T	ey	C345	339	6	60	21	0.0954262937832151	1	1	-1	-1	NA	NA	NA	NA	NA	NA	NA	NA	NA	NA	3	846	08/10/2018 10:25:11	0	0	0.151168	0	0	8.63228	0.129543	0	0	0	NA	1	600.08	0	63.0112	-80.4242	1.82353	22.7941	no
C345_226	2018-08-14	226	23.8	6	12	T	af	C345	372	7	60	25	1.10816595036468	1	1	1	1	NA	NA	NA	NA	NA	NA	NA	NA	NA	NA	NA	NA	NA	NA	NA	NA	NA	NA	NA	NA	NA	NA	NA	NA	NA	NA	NA	NA	NA	NA	NA	NA
C348_172	2018-06-21	172	17	7	2	T	fs	C348	422	1	24	18.5	-0.537535991580199	1	1	-1	1	NA	NA	NA	NA	NA	NA	NA	NA	NA	NA	NA	NA	NA	NA	NA	NA	NA	NA	NA	NA	NA	NA	NA	NA	NA	NA	NA	NA	NA	NA	NA	NA
C348_188	2018-07-07	188	19	6	8	T	rm	C348	368	2	60	18.5	-0.537535991580199	1	1	-1	-1	580	18.24	-0.0195564149097749	265.7796	0.6814381	874	1	4	6.694622	1	NA	NA	NA	NA	NA	NA	NA	NA	NA	NA	NA	NA	NA	NA	NA	NA	NA	NA	NA	NA	NA	NA
C348_220	2018-08-08	220	23.3	6	4	T	rm	C348	364	3	60	17	-0.917313362798247	1	1	-1	-1	NA	NA	NA	NA	NA	NA	NA	NA	NA	NA	1	805	08/08/2018 08:07:45	0	0	0.100794	0	0	16.7752	1.38141	0	0	0	NA	1	598.56	0	73.4278	NA	NA	NA	no
C348_265	2018-09-22	265	13	7	43	T	af	C348	463	4	56	21.5	0.222018750855898	1	1	-1	-1	703	20.02	0.582618194187045	172.5556	1.035673	1010	2	3	6.652724	1	NA	NA	NA	NA	NA	NA	NA	NA	NA	NA	NA	NA	NA	NA	NA	NA	NA	NA	NA	NA	NA	NA
C349_186	2018-07-05	186	23.8	6	2	T	rm	C349	362	2	10	11.5	-2.30983039059776	-1	-1	-1	-1	NA	NA	NA	NA	NA	NA	NA	NA	NA	NA	NA	NA	NA	NA	NA	NA	NA	NA	NA	NA	NA	NA	NA	NA	NA	NA	NA	NA	NA	NA	NA	NA
C349_199	2018-07-18	199	20	6	32	T	fs	C349	392	3	31	18.5	-0.537535991580199	-1	-1	-1	1	NA	NA	NA	NA	NA	NA	NA	NA	NA	NA	NA	NA	NA	NA	NA	NA	NA	NA	NA	NA	NA	NA	NA	NA	NA	NA	NA	NA	NA	NA	NA	NA
C349_208	2018-07-27	208	23	5	54	T	af	C349	354	4	24	16	-1.17049827694361	-1	1	-1	-1	NA	NA	NA	NA	NA	NA	NA	NA	NA	NA	NA	NA	NA	NA	NA	NA	NA	NA	NA	NA	NA	NA	NA	NA	NA	NA	NA	NA	NA	NA	NA	NA
C349_217	2018-08-05	217	NA	6	29	T	fs	C349	389	5	55	17.5	-0.790720905725565	-1	1	-1	-1	NA	NA	NA	NA	NA	NA	NA	NA	NA	NA	NA	NA	NA	NA	NA	NA	NA	NA	NA	NA	NA	NA	NA	NA	NA	NA	NA	NA	NA	NA	NA	NA
C349_225	2018-08-13	225	22.3	5	59	T	rm	C349	359	6	60	19	-0.410943534507516	-1	1	1	-1	666	18.05	-0.0195564149097749	0	0.7539712	956	1	1	NA	1	NA	NA	NA	NA	NA	NA	NA	NA	NA	NA	NA	NA	NA	NA	NA	NA	NA	NA	NA	NA	NA	NA
C349_230	2018-08-18	230	19.5	7	4	T	fs	C349	424	7	21	18	-0.664128448652882	-1	1	1	-1	NA	NA	NA	NA	NA	NA	NA	NA	NA	NA	NA	NA	NA	NA	NA	NA	NA	NA	NA	NA	NA	NA	NA	NA	NA	NA	NA	NA	NA	NA	NA	NA
C349_249	2018-09-06	249	23.5	7	23	T	ib	C349	443	8	7	21	0.0954262937832151	-1	1	-1	-1	689	20.35	0.582618194187045	931.0407	0.8484508	NA	0	NA	NA	NA	NA	NA	NA	NA	NA	NA	NA	NA	NA	NA	NA	NA	NA	NA	NA	NA	NA	NA	NA	NA	NA	NA
C349_258	2018-09-15	258	22.8	9	5	T	ib	C349	545	9	60	18.5	-0.537535991580199	-1	1	-1	-1	NA	NA	NA	NA	NA	NA	NA	NA	NA	NA	NA	NA	NA	NA	NA	NA	NA	NA	NA	NA	NA	NA	NA	NA	NA	NA	NA	NA	NA	NA	NA	NA
C357_178	2018-06-27	178	17.8	7	34	T	fs	C357	454	2	60	19	-0.410943534507516	1	1	-1	1	NA	NA	NA	NA	NA	NA	NA	NA	NA	NA	NA	NA	NA	NA	NA	NA	NA	NA	NA	NA	NA	NA	NA	NA	NA	NA	NA	NA	NA	NA	NA	NA
C357_224	2018-08-12	224	22.3	5	37	T	fs	C357	337	5	51	18	-0.664128448652882	1	1	-1	-1	727	17.13	-0.0195564149097749	189.8426	0.7559633	789	1	4	5.450748	1	NA	NA	NA	NA	NA	NA	NA	NA	NA	NA	NA	NA	NA	NA	NA	NA	NA	NA	NA	NA	NA	NA
C357_250	2018-09-07	250	17.8	6	40	T	af	C357	400	6	60	16.5	-1.04390581987093	1	1	1	-1	626	15.75	0.582618194187045	318.5685	0.4339546	NA	0	NA	NA	NA	NA	NA	NA	NA	NA	NA	NA	NA	NA	NA	NA	NA	NA	NA	NA	NA	NA	NA	NA	NA	NA	NA
C364_214	2018-08-02	214	24	6	45	T	ey	C364	405	2	60	18	-0.664128448652882	1	1	-1	-1	NA	NA	NA	NA	NA	NA	NA	NA	NA	NA	NA	NA	NA	NA	NA	NA	NA	NA	NA	NA	NA	NA	NA	NA	NA	NA	NA	NA	NA	NA	NA	NA
C364_220	2018-08-08	220	23.3	6	16	T	rm	C364	376	3	60	17.5	-0.790720905725565	1	1	1	-1	NA	NA	NA	NA	NA	NA	NA	NA	NA	NA	1	803	08/08/2018 06:33:21	1	0	17.6714	4	94.24	93.4549	444.325	13	17	28	9.12	30	569.68	0	64.2088	-24.7205	0.552922	6.91153	no
C364_293	2018-10-20	293	11	8	10	B	ib	C364	490	4	NA	21	0.0954262937832151	1	1	-1	-1	NA	21.73	-0.621731024006594	NA	NA	739	1	4	8.063128	1	NA	NA	NA	NA	NA	NA	NA	NA	NA	NA	NA	NA	NA	NA	NA	NA	NA	NA	NA	NA	NA	NA
C377_179	2018-06-28	179	21	6	14	T	rm	C377	374	1	17	21.5	0.222018750855898	1	1	-1	1	756	20.75	-0.0195564149097749	364.9593	0.9072084	1000	1	3	5.87326	1	NA	NA	NA	NA	NA	NA	NA	NA	NA	NA	NA	NA	NA	NA	NA	NA	NA	NA	NA	NA	NA	NA
C380_180	2018-06-29	180	24	6	1	T	af	C380	361	1	0	21	0.0954262937832151	1	1	-1	-1	NA	NA	NA	NA	NA	NA	NA	NA	NA	NA	NA	NA	NA	NA	NA	NA	NA	NA	NA	NA	NA	NA	NA	NA	NA	NA	NA	NA	NA	NA	NA	NA
C380_187	2018-07-06	187	19.3	5	54	T	ey	C380	354	2	26	21	0.0954262937832151	1	1	1	1	687	21.05	-0.0195564149097749	466.0444	0.8901839	924	1	3	7.698236	1	NA	NA	NA	NA	NA	NA	NA	NA	NA	NA	NA	NA	NA	NA	NA	NA	NA	NA	NA	NA	NA	NA
C380_195	2018-07-14	195	25	6	39	T	af	C380	399	4	4	NA	NA	1	1	-1	1	NA	NA	NA	NA	NA	NA	NA	NA	NA	NA	NA	NA	NA	NA	NA	NA	NA	NA	NA	NA	NA	NA	NA	NA	NA	NA	NA	NA	NA	NA	NA	NA
C380_213	2018-08-01	213	23	6	34	T	ey	C380	394	6	51	21	0.0954262937832151	1	1	-1	-1	592	20.55	0.582618194187045	180.2407	0.7596051	993	2	2	NA	1	NA	NA	NA	NA	NA	NA	NA	NA	NA	NA	NA	NA	NA	NA	NA	NA	NA	NA	NA	NA	NA	NA
C380_218	2018-08-06	218	26.5	7	4	T	rm	C380	424	8	50	22	0.348611207928581	1	1	1	1	NA	NA	NA	NA	NA	NA	NA	NA	NA	NA	NA	NA	NA	NA	NA	NA	NA	NA	NA	NA	NA	NA	NA	NA	NA	NA	NA	NA	NA	NA	NA	NA
C380_226	2018-08-14	226	23.8	6	45	T	af	C380	405	9	60	22.5	0.475203665001264	1	1	1	1	699	21.83	1.18479280328386	396.0019	0.7764255	771	3	NA	5.126626	1	NA	NA	NA	NA	NA	NA	NA	NA	NA	NA	NA	NA	NA	NA	NA	NA	NA	NA	NA	NA	NA	NA
C380_231	2018-08-19	231	21	6	15	T	ey	C380	375	10	60	19.25	-0.347647305971175	1	1	-1	1	NA	NA	NA	NA	NA	NA	NA	NA	NA	NA	1	879	08/19/2018 10:57:17	0	0	1.71452	3	175.44	66.3564	45.4257	0	1	3.2	582.88	2	596.88	0	63.0687	-366.848	0.798841	9.98551	no
C382_180	2018-06-29	180	24	6	31	T	af	C382	391	1	13	22.5	0.475203665001264	1	1	1	1	NA	NA	NA	NA	NA	NA	NA	NA	NA	NA	NA	NA	NA	NA	NA	NA	NA	NA	NA	NA	NA	NA	NA	NA	NA	NA	NA	NA	NA	NA	NA	NA
C382_195	2018-07-14	195	25	6	31	T	fs	C382	391	2	8	19	-0.410943534507516	1	1	-1	1	NA	NA	NA	NA	NA	NA	NA	NA	NA	NA	NA	NA	NA	NA	NA	NA	NA	NA	NA	NA	NA	NA	NA	NA	NA	NA	NA	NA	NA	NA	NA	NA
C382_200	2018-07-19	200	19.5	6	41	T	fs	C382	401	3	60	21.5	0.222018750855898	1	1	-1	1	NA	NA	NA	NA	NA	NA	NA	NA	NA	NA	1	733	07/19/2019 08:03:55	0	1	5.51775	1	58.88	66.4923	126.61	0	10	39.92	33.68	11	560.16	0	61.2265	207.342	-0.134203	-1.67754	no
C382_226	2018-08-14	226	23.8	6	6	T	rm	C382	366	4	60	23	0.601796122073946	1	1	-1	1	634	22.62	-0.0195564149097749	56.8537	0.9037271	825	1	1	NA	1	NA	NA	NA	NA	NA	NA	NA	NA	NA	NA	NA	NA	NA	NA	NA	NA	NA	NA	NA	NA	NA	NA
C383_180	2018-06-29	180	24	6	41	T	fs	C383	401	1	60	18.75	-0.474239763043858	-1	-1	1	-1	NA	NA	NA	NA	NA	NA	NA	NA	NA	NA	NA	NA	NA	NA	NA	NA	NA	NA	NA	NA	NA	NA	NA	NA	NA	NA	NA	NA	NA	NA	NA	NA
C383_192	2018-07-11	192	20.8	6	0	T	af	C383	360	2	60	19.5	-0.284351077434833	-1	-1	-1	-1	672	18.32	-0.0195564149097749	255.3833	0.7603195	810	1	3	4.742719	1	NA	NA	NA	NA	NA	NA	NA	NA	NA	NA	NA	NA	NA	NA	NA	NA	NA	NA	NA	NA	NA	NA
C383_200	2018-07-19	200	19.5	5	57	T	fs	C383	357	3	60	19.5	-0.284351077434833	-1	1	-1	-1	NA	NA	NA	NA	NA	NA	NA	NA	NA	NA	1	741	07/19/2018 10:24:31	1	1	12.0987	9	118	70.3668	256.285	0	23	66.64	4.48	24	533.44	0	60.5815	-121.202	-0.995408	-12.4426	no
C387_184	2018-07-03	184	25	6	29	T	af	C387	389	1	27	17	-0.917313362798247	-1	1	-1	-1	NA	NA	NA	NA	NA	NA	NA	NA	NA	NA	NA	NA	NA	NA	NA	NA	NA	NA	NA	NA	NA	NA	NA	NA	NA	NA	NA	NA	NA	NA	NA	NA
C387_188	2018-07-07	188	19	6	50	T	af	C387	410	2	25	17	-0.917313362798247	-1	1	-1	-1	NA	NA	NA	NA	NA	NA	NA	NA	NA	NA	NA	NA	NA	NA	NA	NA	NA	NA	NA	NA	NA	NA	NA	NA	NA	NA	NA	NA	NA	NA	NA	NA
C387_224	2018-08-12	224	22.3	6	33	T	af	C387	393	3	60	17.5	-0.790720905725565	-1	1	1	-1	NA	NA	NA	NA	NA	NA	NA	NA	NA	NA	NA	NA	NA	NA	NA	NA	NA	NA	NA	NA	NA	NA	NA	NA	NA	NA	NA	NA	NA	NA	NA	NA
C387_293	2018-10-20	293	11	8	14	B	af	C387	494	4	NA	22.5	0.475203665001264	-1	1	-1	-1	NA	21.43	-0.621731024006594	NA	NA	780	1	4	7.733599	1	NA	NA	NA	NA	NA	NA	NA	NA	NA	NA	NA	NA	NA	NA	NA	NA	NA	NA	NA	NA	NA	NA
C395_186	2018-07-05	186	23.8	7	37	T	fs	C395	457	1	20	21	0.0954262937832151	1	1	1	1	NA	NA	NA	NA	NA	NA	NA	NA	NA	NA	NA	NA	NA	NA	NA	NA	NA	NA	NA	NA	NA	NA	NA	NA	NA	NA	NA	NA	NA	NA	NA	NA
C395_191	2018-07-10	191	24.3	6	57	T	af	C395	417	2	60	22	0.348611207928581	1	1	1	1	511	21.45	-0.0195564149097749	537.8148	0.7937332	1029	1	4	6.232967	1	NA	NA	NA	NA	NA	NA	NA	NA	NA	NA	NA	NA	NA	NA	NA	NA	NA	NA	NA	NA	NA	NA
C395_212	2018-07-31	212	22.8	6	43	T	af	C395	403	3	60	22.5	0.475203665001264	1	1	1	1	522	22.26	0.582618194187045	64.84259	0.7066922	1100	2	4	4.1059	1	NA	NA	NA	NA	NA	NA	NA	NA	NA	NA	NA	NA	NA	NA	NA	NA	NA	NA	NA	NA	NA	NA
C395_221	2018-08-09	221	22.8	6	36	T	rm	C395	396	4	60	21.5	0.222018750855898	1	1	-1	1	NA	NA	NA	NA	NA	NA	NA	NA	NA	NA	1	831	08/09/2018 10:50:19	0	0	4.90923	4	84.56	62.1433	119.417	0	4	6.48	0.4	5	593.6	0	65.5108	-232.485	-0.0478338	-0.597923	no
C395_249	2018-09-06	249	23.5	8	18	T	ib	C395	498	5	60	23.5	0.728388579146629	1	1	1	-1	614	23.03	1.18479280328386	243.5833	0.9340044	NA	0	NA	NA	NA	NA	NA	NA	NA	NA	NA	NA	NA	NA	NA	NA	NA	NA	NA	NA	NA	NA	NA	NA	NA	NA	NA
C395_258	2018-09-15	258	22.8	8	24	T	ib	C395	504	6	42	21.5	0.222018750855898	1	1	-1	-1	NA	NA	NA	NA	NA	NA	NA	NA	NA	NA	NA	NA	NA	NA	NA	NA	NA	NA	NA	NA	NA	NA	NA	NA	NA	NA	NA	NA	NA	NA	NA	NA
C398_188	2018-07-07	188	19	5	19	T	fs	C398	319	1	16	19.5	-0.284351077434833	1	1	-1	-1	760	18.97	-0.0195564149097749	183.5759	0.8913804	915	1	4	7.255794	1	NA	NA	NA	NA	NA	NA	NA	NA	NA	NA	NA	NA	NA	NA	NA	NA	NA	NA	NA	NA	NA	NA
C398_196	2018-07-15	196	26	5	55	T	fs	C398	355	2	5	20	-0.157758620362151	1	1	-1	1	NA	NA	NA	NA	NA	NA	NA	NA	NA	NA	1	716	07/15/2018 11:20:57	5	1	13.6325	4	52.08	72.9795	331.301	1	22	41.92	43.44	23	558.16	0	62.2671	168.186	-0.274217	-3.42771	no
C398_201	2018-07-20	201	22.5	5	20	T	rm	C398	320	3	60	19.5	-0.284351077434833	1	1	-1	-1	NA	NA	NA	NA	NA	NA	NA	NA	NA	NA	NA	NA	NA	NA	NA	NA	NA	NA	NA	NA	NA	NA	NA	NA	NA	NA	NA	NA	NA	NA	NA	NA
C398_210	2018-07-29	210	19.8	5	17	T	pa	C398	317	4	54	20	-0.157758620362151	1	1	-1	-1	NA	NA	NA	NA	NA	NA	NA	NA	NA	NA	2	801	07/29/2019 11:22:06	4	1	4.15022	3	57.2	70.5857	120.807	0	3	2	51.6	3	597.84	0	65.8953	45.1953	-1.22838	-15.3548	no
C398_214	2018-08-02	214	24	5	37	T	fs	C398	337	5	58	19	-0.410943534507516	1	1	-1	1	770	18.64	0.582618194187045	184.8889	0.7673587	943	2	NA	5.464737	1	NA	NA	NA	NA	NA	NA	NA	NA	NA	NA	NA	NA	NA	NA	NA	NA	NA	NA	NA	NA	NA	NA
C398_220	2018-08-08	220	23.3	7	7	T	af	C398	427	6	60	19.5	-0.284351077434833	1	1	1	-1	NA	NA	NA	NA	NA	NA	NA	NA	NA	NA	NA	NA	NA	NA	NA	NA	NA	NA	NA	NA	NA	NA	NA	NA	NA	NA	NA	NA	NA	NA	NA	NA
C398_250	2018-09-07	250	17.8	8	43	T	ib	C398	523	8	38	21	0.0954262937832151	1	1	-1	-1	NA	NA	NA	NA	NA	NA	NA	NA	NA	NA	NA	NA	NA	NA	NA	NA	NA	NA	NA	NA	NA	NA	NA	NA	NA	NA	NA	NA	NA	NA	NA	NA
C400_188	2018-07-07	188	19	5	52	T	af	C400	352	1	42	20.5	-0.0311661632894677	-1	1	-1	-1	705	19.74	-0.0195564149097749	39.49815	0.842637	1015	1	1	NA	1	NA	NA	NA	NA	NA	NA	NA	NA	NA	NA	NA	NA	NA	NA	NA	NA	NA	NA	NA	NA	NA	NA
C400_193	2018-07-12	193	21	6	12	T	rm	C400	372	2	57	17.5	-0.790720905725565	-1	1	-1	-1	NA	NA	NA	NA	NA	NA	NA	NA	NA	NA	NA	NA	NA	NA	NA	NA	NA	NA	NA	NA	NA	NA	NA	NA	NA	NA	NA	NA	NA	NA	NA	NA
C400_210	2018-07-29	210	19.8	5	39	T	ey	C400	339	3	60	15.75	-1.23379450547995	-1	1	-1	-1	NA	NA	NA	NA	NA	NA	NA	NA	NA	NA	1	800	07/29/2018 11:05:51	0	0	0.570525	0	0	35.502	12.9179	0	0	0	NA	1	599.92	0	65.4434	-0.218642	-0.117801	-1.47252	no
C400_214	2018-08-02	214	24	7	24	T	fs	C400	444	4	15	16.75	-0.980609591334589	-1	1	-1	-1	NA	NA	NA	NA	NA	NA	NA	NA	NA	NA	NA	NA	NA	NA	NA	NA	NA	NA	NA	NA	NA	NA	NA	NA	NA	NA	NA	NA	NA	NA	NA	NA
C400_220	2018-08-08	220	23.3	5	42	T	af	C400	342	5	60	16	-1.17049827694361	-1	1	1	-1	NA	NA	NA	NA	NA	NA	NA	NA	NA	NA	2	813	08/08/2018 10:22:15	0	0	7.04607	6	131.44	100.1	154.125	67	17	43.76	248.24	62	532.4	0	62.611	-228.581	-0.733176	-9.1647	no
C400_224	2018-08-12	224	22.3	5	47	T	af	C400	347	6	54	16.5	-1.04390581987093	-1	1	1	-1	NA	NA	NA	NA	NA	NA	NA	NA	NA	NA	NA	NA	NA	NA	NA	NA	NA	NA	NA	NA	NA	NA	NA	NA	NA	NA	NA	NA	NA	NA	NA	NA
C400_227	2018-08-15	227	24	6	45	T	fs	C400	405	7	53	16	-1.17049827694361	-1	1	1	-1	NA	NA	NA	NA	NA	NA	NA	NA	NA	NA	NA	NA	NA	NA	NA	NA	NA	NA	NA	NA	NA	NA	NA	NA	NA	NA	NA	NA	NA	NA	NA	NA
C400_250	2018-09-07	250	17.8	6	44	T	ib	C400	404	8	56	19.5	-0.284351077434833	-1	1	-1	-1	691	19.4	0.582618194187045	267.5611	0.8559103	NA	0	NA	NA	NA	NA	NA	NA	NA	NA	NA	NA	NA	NA	NA	NA	NA	NA	NA	NA	NA	NA	NA	NA	NA	NA	NA
C408_191	2018-07-10	191	24.3	5	39	T	af	C408	339	1	60	18	-0.664128448652882	1	1	-1	-1	NA	17.28	-0.621731024006594	NA	NA	901	1	3	4.409381	1	NA	NA	NA	NA	NA	NA	NA	NA	NA	NA	NA	NA	NA	NA	NA	NA	NA	NA	NA	NA	NA	NA
C408_194	2018-07-13	194	22	5	39	T	af	C408	339	2	60	18	-0.664128448652882	1	1	-1	-1	NA	NA	NA	NA	NA	NA	NA	NA	NA	NA	1	670	07/13/2018 07:46:22	2	0	0.1253	0	0	3.27954	0.0280557	0	0	0	NA	1	600.08	0	63.1205	209.251	0.547664	6.8458	no
C408_217	2018-08-05	217	NA	5	48	T	fs	C408	348	3	NA	18.5	-0.537535991580199	1	1	-1	1	504	17.92	-0.0195564149097749	174.8463	0.5170159	857	2	1	NA	1	NA	NA	NA	NA	NA	NA	NA	NA	NA	NA	NA	NA	NA	NA	NA	NA	NA	NA	NA	NA	NA	NA
C408_225	2018-08-13	225	22.3	6	32	T	af	C408	392	4	60	19	-0.410943534507516	1	1	1	1	556	18.48	0.582618194187045	0	0.6190803	784	3	1	NA	1	NA	NA	NA	NA	NA	NA	NA	NA	NA	NA	NA	NA	NA	NA	NA	NA	NA	NA	NA	NA	NA	NA
C408_258	2018-09-15	258	22.8	6	30	T	ib	C408	390	7	60	20	-0.157758620362151	1	1	-1	-1	630	19.1	1.18479280328386	250.1889	0.8440473	928	4	1	NA	1	NA	NA	NA	NA	NA	NA	NA	NA	NA	NA	NA	NA	NA	NA	NA	NA	NA	NA	NA	NA	NA	NA
C409_191	2018-07-10	191	24.3	6	2	T	fs	C409	362	1	8	22	0.348611207928581	-1	1	1	-1	NA	NA	NA	NA	NA	NA	NA	NA	NA	NA	NA	NA	NA	NA	NA	NA	NA	NA	NA	NA	NA	NA	NA	NA	NA	NA	NA	NA	NA	NA	NA	NA
C409_194	2018-07-13	194	22	6	38	T	fs	C409	398	2	31	22	0.348611207928581	-1	1	-1	-1	NA	NA	NA	NA	NA	NA	NA	NA	NA	NA	NA	NA	NA	NA	NA	NA	NA	NA	NA	NA	NA	NA	NA	NA	NA	NA	NA	NA	NA	NA	NA	NA
C409_199	2018-07-18	199	20	5	59	T	rm	C409	359	3	5	22	0.348611207928581	-1	1	-1	-1	NA	NA	NA	NA	NA	NA	NA	NA	NA	NA	1	719	07/18/2018 07:37:01	8	1	14.6105	2	63.28	71.8707	228.712	77	33	137.36	0	55	453.36	2.96	56.0901	-467.927	-0.355681	-4.44602	no
C409_202	2018-07-21	202	24	5	57	T	rm	C409	357	4	60	21.5	0.222018750855898	-1	1	-1	-1	NA	NA	NA	NA	NA	NA	NA	NA	NA	NA	NA	NA	NA	NA	NA	NA	NA	NA	NA	NA	NA	NA	NA	NA	NA	NA	NA	NA	NA	NA	NA	NA
C409_208	2018-07-27	208	23	5	40	T	af	C409	340	5	11	23.5	0.728388579146629	-1	1	-1	-1	687	20.79	-0.0195564149097749	179.9833	0.7222409	1054	1	4	3.831472	2	NA	NA	NA	NA	NA	NA	NA	NA	NA	NA	NA	NA	NA	NA	NA	NA	NA	NA	NA	NA	NA	NA
C410_191	2018-07-10	191	24.3	6	6	T	rm	C410	366	1	58	22	0.348611207928581	1	1	-1	1	NA	NA	NA	NA	NA	NA	NA	NA	NA	NA	NA	NA	NA	NA	NA	NA	NA	NA	NA	NA	NA	NA	NA	NA	NA	NA	NA	NA	NA	NA	NA	NA
C410_194	2018-07-13	194	22	7	12	T	rm	C410	432	2	60	22	0.348611207928581	1	1	-1	-1	NA	NA	NA	NA	NA	NA	NA	NA	NA	NA	NA	NA	NA	NA	NA	NA	NA	NA	NA	NA	NA	NA	NA	NA	NA	NA	NA	NA	NA	NA	NA	NA
C410_208	2018-07-27	208	23	5	33	T	ey	C410	333	3	59	22	0.348611207928581	1	1	-1	1	NA	NA	NA	NA	NA	NA	NA	NA	NA	NA	NA	NA	NA	NA	NA	NA	NA	NA	NA	NA	NA	NA	NA	NA	NA	NA	NA	NA	NA	NA	NA	NA
C410_213	2018-08-01	213	23	5	25	T	af	C410	325	4	60	19.5	-0.284351077434833	1	1	-1	1	757	19.65	-0.0195564149097749	628.2111	0.728249	1057	1	4	4.918313	1	NA	NA	NA	NA	NA	NA	NA	NA	NA	NA	NA	NA	NA	NA	NA	NA	NA	NA	NA	NA	NA	NA
C410_218	2018-08-06	218	26.5	5	32	T	fs	C410	332	5	39	21	0.0954262937832151	1	1	-1	1	679	20.2	0.582618194187045	454.4889	0.7470182	955	2	1	NA	1	NA	NA	NA	NA	NA	NA	NA	NA	NA	NA	NA	NA	NA	NA	NA	NA	NA	NA	NA	NA	NA	NA
C410_222	2018-08-10	222	20	5	22	T	ey	C410	322	6	60	20	-0.157758620362151	1	1	-1	1	NA	NA	NA	NA	NA	NA	NA	NA	NA	NA	1	842	08/10/2018 09:18:52	0	1	3.13924	11	266.48	79.0151	84.7754	0	4	12.88	164	5	587.2	0	63.7896	186.405	0.10784	1.348	no
C410_226	2018-08-14	226	23.8	5	58	T	af	C410	358	7	60	22.75	0.538499893537605	1	1	-1	1	NA	NA	NA	NA	NA	NA	NA	NA	NA	NA	NA	NA	NA	NA	NA	NA	NA	NA	NA	NA	NA	NA	NA	NA	NA	NA	NA	NA	NA	NA	NA	NA
C410_230	2018-08-18	230	19.5	5	56	T	ey	C410	356	8	60	19.5	-0.284351077434833	1	1	-1	-1	NA	NA	NA	NA	NA	NA	NA	NA	NA	NA	2	861	08/18/2018 10:30:07	0	0	0.299834	3	117.28	26.2501	5.53028	0	0	0	NA	1	599.84	0	64.8212	-1.20744	-1.80273	-22.5341	no
C410_257	2018-09-14	257	21.5	6	37	T	af	C410	397	9	60	22.5	0.475203665001264	1	1	-1	-1	748	21.43	1.18479280328386	146.5685	0.9130676	804	3	4	5.077507	1	NA	NA	NA	NA	NA	NA	NA	NA	NA	NA	NA	NA	NA	NA	NA	NA	NA	NA	NA	NA	NA	NA
C433_200	2018-07-19	200	19.5	6	17	T	fs	C433	377	1	5	16	-1.17049827694361	-1	-1	1	-1	NA	NA	NA	NA	NA	NA	NA	NA	NA	NA	1	734	07/19/2018 08:19:37	0	0	14.0376	10	124.96	79.2034	344.833	12	35	111.2	0	40	488.4	0.72	58.8521	112.35	0.559704	6.9963	no
C433_205	2018-07-24	205	24.8	6	28	T	pa	C433	388	2	38	16	-1.17049827694361	-1	-1	-1	-1	NA	NA	NA	NA	NA	NA	NA	NA	NA	NA	NA	NA	NA	NA	NA	NA	NA	NA	NA	NA	NA	NA	NA	NA	NA	NA	NA	NA	NA	NA	NA	NA
C433_213	2018-08-01	213	23	5	45	T	ey	C433	345	3	16	18	-0.664128448652882	-1	1	-1	-1	702	15.69	-0.0195564149097749	76.38333	0.8275929	1026	1	4	3.594604	1	NA	NA	NA	NA	NA	NA	NA	NA	NA	NA	NA	NA	NA	NA	NA	NA	NA	NA	NA	NA	NA	NA
C433_218	2018-08-06	218	26.5	5	31	T	rm	C433	331	4	42	16.5	-1.04390581987093	-1	1	-1	-1	NA	NA	NA	NA	NA	NA	NA	NA	NA	NA	NA	NA	NA	NA	NA	NA	NA	NA	NA	NA	NA	NA	NA	NA	NA	NA	NA	NA	NA	NA	NA	NA
C433_222	2018-08-10	222	20	6	46	T	rm	C433	406	5	41	15	-1.42368319108898	-1	1	-1	-1	NA	NA	NA	NA	NA	NA	NA	NA	NA	NA	NA	NA	NA	NA	NA	NA	NA	NA	NA	NA	NA	NA	NA	NA	NA	NA	NA	NA	NA	NA	NA	NA
C433_226	2018-08-14	226	23.8	6	18	T	rm	C433	378	6	44	16.5	-1.04390581987093	-1	1	-1	-1	NA	NA	NA	NA	NA	NA	NA	NA	NA	NA	NA	NA	NA	NA	NA	NA	NA	NA	NA	NA	NA	NA	NA	NA	NA	NA	NA	NA	NA	NA	NA	NA
C441_202	2018-07-21	202	24	5	53	T	ey	C441	353	1	NA	15	-1.42368319108898	1	-1	-1	1	NA	NA	NA	NA	NA	NA	NA	NA	NA	NA	1	766	07/21/2018 09:33:47	0	1	6.2503	5	104.64	75.6479	143.34	0	4	8.16	0	4	591.92	1.2	64.2905	-120.53	-1.41734	-17.7168	no
C441_217	2018-08-05	217	NA	6	40	T	fs	C441	400	2	27	16.5	-1.04390581987093	1	1	1	1	NA	NA	NA	NA	NA	NA	NA	NA	NA	NA	NA	NA	NA	NA	NA	NA	NA	NA	NA	NA	NA	NA	NA	NA	NA	NA	NA	NA	NA	NA	NA	NA
C441_225	2018-08-13	225	22.3	7	8	T	af	C441	428	3	50	18	-0.664128448652882	1	1	-1	1	NA	NA	NA	NA	NA	NA	NA	NA	NA	NA	NA	NA	NA	NA	NA	NA	NA	NA	NA	NA	NA	NA	NA	NA	NA	NA	NA	NA	NA	NA	NA	NA
C441_249	2018-09-06	249	23.5	7	35	T	ib	C441	455	4	4	20	-0.157758620362151	1	1	-1	-1	NA	NA	NA	NA	NA	NA	NA	NA	NA	NA	NA	NA	NA	NA	NA	NA	NA	NA	NA	NA	NA	NA	NA	NA	NA	NA	NA	NA	NA	NA	NA	NA
C441_258	2018-09-15	258	22.8	7	29	T	ib	C441	449	5	60	19.5	-0.284351077434833	1	1	1	-1	740	18.94	-0.0195564149097749	180.9796	0.8669987	NA	0	NA	NA	NA	NA	NA	NA	NA	NA	NA	NA	NA	NA	NA	NA	NA	NA	NA	NA	NA	NA	NA	NA	NA	NA	NA
C443_202	2018-07-21	202	24	7	7	T	af	C443	427	1	40	19	-0.410943534507516	1	1	-1	1	NA	NA	NA	NA	NA	NA	NA	NA	NA	NA	NA	NA	NA	NA	NA	NA	NA	NA	NA	NA	NA	NA	NA	NA	NA	NA	NA	NA	NA	NA	NA	NA
C443_212	2018-07-31	212	22.8	6	57	T	ey	C443	417	2	60	20.5	-0.0311661632894677	1	1	-1	-1	NA	NA	NA	NA	NA	NA	NA	NA	NA	NA	NA	NA	NA	NA	NA	NA	NA	NA	NA	NA	NA	NA	NA	NA	NA	NA	NA	NA	NA	NA	NA	NA
C443_217	2018-08-05	217	NA	6	39	T	rm	C443	399	3	60	18.5	-0.537535991580199	1	1	-1	1	NA	NA	NA	NA	NA	NA	NA	NA	NA	NA	NA	NA	NA	NA	NA	NA	NA	NA	NA	NA	NA	NA	NA	NA	NA	NA	NA	NA	NA	NA	NA	NA
C443_226	2018-08-14	226	23.8	6	31	T	rm	C443	391	4	60	20.5	-0.0311661632894677	1	1	-1	-1	529	20.11	-0.0195564149097749	171.8574	0.7519884	805	1	1	NA	1	NA	NA	NA	NA	NA	NA	NA	NA	NA	NA	NA	NA	NA	NA	NA	NA	NA	NA	NA	NA	NA	NA
C443_258	2018-09-15	258	22.8	9	49	T	ib	C443	589	5	60	20	-0.157758620362151	1	1	-1	-1	NA	NA	NA	NA	NA	NA	NA	NA	NA	NA	NA	NA	NA	NA	NA	NA	NA	NA	NA	NA	NA	NA	NA	NA	NA	NA	NA	NA	NA	NA	NA	NA
C449_208	2018-07-27	208	23	6	5	T	pa	C449	365	1	36	22	0.348611207928581	1	1	-1	-1	747	20.26	-0.0195564149097749	63.51296	0.685919	1110	1	4	3.796662	2	NA	NA	NA	NA	NA	NA	NA	NA	NA	NA	NA	NA	NA	NA	NA	NA	NA	NA	NA	NA	NA	NA
C449_249	2018-09-06	249	23.5	6	57	T	ib	C449	417	2	45	23	0.601796122073946	1	1	-1	-1	NA	NA	NA	NA	NA	NA	NA	NA	NA	NA	NA	NA	NA	NA	NA	NA	NA	NA	NA	NA	NA	NA	NA	NA	NA	NA	NA	NA	NA	NA	NA	NA
C452_209	2018-07-28	209	20.8	5	53	T	pa	C452	353	1	9	19	-0.410943534507516	1	1	-1	-1	NA	NA	NA	NA	NA	NA	NA	NA	NA	NA	1	781	07/28/2018 08:28:34	0	1	5.54454	10	157.84	90.9098	159.618	0	9	17.44	95.28	10	582.64	0	65.583	320.778	0.412653	5.15816	no
C452_218	2018-08-06	218	26.5	5	54	T	af	C452	354	2	60	22	0.348611207928581	1	1	-1	1	NA	NA	NA	NA	NA	NA	NA	NA	NA	NA	NA	NA	NA	NA	NA	NA	NA	NA	NA	NA	NA	NA	NA	NA	NA	NA	NA	NA	NA	NA	NA	NA
C452_222	2018-08-10	222	20	5	43	T	rm	C452	343	3	60	20.5	-0.0311661632894677	1	1	-1	-1	NA	NA	NA	NA	NA	NA	NA	NA	NA	NA	2	834	08/10/2018 07:13:16	2	0	0.429858	1	5.28	91.0077	18.5952	0	0	0	NA	1	600.08	0	66.0192	425.61	-0.399598	-4.99498	no
C452_226	2018-08-14	226	23.8	6	6	T	fs	C452	366	4	60	20.5	-0.0311661632894677	1	1	1	-1	704	19.96	-0.0195564149097749	316.4722	0.8456374	908	1	1	NA	1	NA	NA	NA	NA	NA	NA	NA	NA	NA	NA	NA	NA	NA	NA	NA	NA	NA	NA	NA	NA	NA	NA
C452_231	2018-08-19	231	21	6	0	T	ey	C452	360	6	60	19	-0.410943534507516	1	1	-1	-1	NA	NA	NA	NA	NA	NA	NA	NA	NA	NA	3	878	08/19/2018 10:40:10	1	0	0.245169	2	33.36	84.5717	10.3015	0	0	0	NA	1	599.36	0.08	75.3965	-0.864559	-2.43631	-30.4539	no
C452_257	2018-09-14	257	21.5	6	55	T	ib	C452	415	8	60	20	-0.157758620362151	1	1	-1	-1	758	19.72	0.582618194187045	57.84259	0.9638739	892	2	3	4.632532	1	NA	NA	NA	NA	NA	NA	NA	NA	NA	NA	NA	NA	NA	NA	NA	NA	NA	NA	NA	NA	NA	NA
C452_264	2018-09-21	264	20.8	7	40	T	ib	C452	460	9	NA	NA	NA	1	1	-1	-1	546	17.83	1.18479280328386	409.25	0.687694	945	3	3	3.746625	1	NA	NA	NA	NA	NA	NA	NA	NA	NA	NA	NA	NA	NA	NA	NA	NA	NA	NA	NA	NA	NA	NA
C456_212	2018-07-31	212	22.8	5	24	T	fs	C456	324	1	56	23.5	0.728388579146629	1	1	-1	1	NA	NA	NA	NA	NA	NA	NA	NA	NA	NA	NA	NA	NA	NA	NA	NA	NA	NA	NA	NA	NA	NA	NA	NA	NA	NA	NA	NA	NA	NA	NA	NA
C456_221	2018-08-09	221	22.8	5	21	T	af	C456	321	2	17	24	0.854981036219312	1	1	1	1	NA	NA	NA	NA	NA	NA	NA	NA	NA	NA	NA	820	08/09/2018 07:58:29	1	1	NA	5	320.16	NA	NA	0	NA	NA	NA	NA	NA	NA	NA	NA	NA	NA	no
C456_230	2018-08-18	230	19.5	5	52	T	ey	C456	352	3	12	22	0.348611207928581	1	1	1	-1	NA	NA	NA	NA	NA	NA	NA	NA	NA	NA	1	860	08/18/2018 10:15:37	0	1	0.0801587	2	75.2	15.7422	1.04416	1	0	0	NA	1	600.08	0	73.4762	NA	NA	NA	no
C456_258	2018-09-15	258	22.8	6	36	T	af	C456	396	4	60	25	1.10816595036468	1	1	1	-1	725	23.99	-0.0195564149097749	503.3407	1.093679	801	1	1	NA	1	NA	NA	NA	NA	NA	NA	NA	NA	NA	NA	NA	NA	NA	NA	NA	NA	NA	NA	NA	NA	NA	NA
C460_214	2018-08-02	214	24	5	51	T	ey	C460	351	1	NA	17.25	-0.854017134261906	1	1	-1	-1	NA	NA	NA	NA	NA	NA	NA	NA	NA	NA	NA	NA	NA	NA	NA	NA	NA	NA	NA	NA	NA	NA	NA	NA	NA	NA	NA	NA	NA	NA	NA	NA
C460_227	2018-08-15	227	24	6	2	T	af	C460	362	2	60	17.5	-0.790720905725565	1	1	1	-1	NA	NA	NA	NA	NA	NA	NA	NA	NA	NA	NA	NA	NA	NA	NA	NA	NA	NA	NA	NA	NA	NA	NA	NA	NA	NA	NA	NA	NA	NA	NA	NA
C460_250	2018-09-07	250	17.8	6	54	T	ib	C460	414	3	60	16.5	-1.04390581987093	1	1	-1	-1	711	16.3	-0.0195564149097749	73.57593	0.7785796	NA	0	NA	NA	NA	NA	NA	NA	NA	NA	NA	NA	NA	NA	NA	NA	NA	NA	NA	NA	NA	NA	NA	NA	NA	NA	NA
C460_265	2018-09-22	265	13	8	59	T	af	C460	539	5	60	17.5	-0.790720905725565	1	1	-1	-1	NA	NA	NA	NA	NA	NA	NA	NA	NA	NA	NA	NA	NA	NA	NA	NA	NA	NA	NA	NA	NA	NA	NA	NA	NA	NA	NA	NA	NA	NA	NA	NA
C471_221	2018-08-09	221	22.8	5	56	T	rm	C471	356	1	60	14.5	-1.55027564816166	-1	-1	-1	-1	NA	NA	NA	NA	NA	NA	NA	NA	NA	NA	1	821	08/09/2018 08:13:32	0	0	2.28533	1	34	36.0406	39.0639	0	2	3.76	0	2	596.16	1.12	70.2358	-0.777978	-1.16141	-14.5176	no
C471_225	2018-08-13	225	22.3	6	9	T	rm	C471	369	2	60	17	-0.917313362798247	-1	1	-1	-1	NA	NA	NA	NA	NA	NA	NA	NA	NA	NA	NA	NA	NA	NA	NA	NA	NA	NA	NA	NA	NA	NA	NA	NA	NA	NA	NA	NA	NA	NA	NA	NA
C471_230	2018-08-18	230	19.5	6	50	T	rm	C471	410	3	60	16.5	-1.04390581987093	-1	-1	-1	-1	NA	NA	NA	NA	NA	NA	NA	NA	NA	NA	2	855	08/18/2018 08:55:34	0	0	1.18787	2	26.64	53.5287	31.5113	0	1	2.4	1.6	2	597.68	0	59.3746	0.814116	1.57042	19.6303	no
C471_249	2018-09-06	249	23.5	7	45	T	ib	C471	465	4	54	17.5	-0.790720905725565	-1	1	-1	-1	NA	NA	NA	NA	NA	NA	NA	NA	NA	NA	NA	NA	NA	NA	NA	NA	NA	NA	NA	NA	NA	NA	NA	NA	NA	NA	NA	NA	NA	NA	NA	NA
C471_258	2018-09-15	258	22.8	7	20	T	ib	C471	440	5	28	18	-0.664128448652882	-1	1	-1	-1	560	17.36	-0.0195564149097749	128.0463	0.6679496	NA	0	NA	NA	NA	NA	NA	NA	NA	NA	NA	NA	NA	NA	NA	NA	NA	NA	NA	NA	NA	NA	NA	NA	NA	NA	NA
C483_249	2018-09-06	249	23.5	6	47	T	af	C483	407	2	51	21	0.0954262937832151	-1	1	-1	-1	734	20.68	-0.0195564149097749	44.92593	0.8561099	NA	0	NA	NA	NA	NA	NA	NA	NA	NA	NA	NA	NA	NA	NA	NA	NA	NA	NA	NA	NA	NA	NA	NA	NA	NA	NA
C483_258	2018-09-15	258	22.8	9	14	T	af	C483	554	3	60	20	-0.157758620362151	-1	1	-1	-1	NA	NA	NA	NA	NA	NA	NA	NA	NA	NA	NA	NA	NA	NA	NA	NA	NA	NA	NA	NA	NA	NA	NA	NA	NA	NA	NA	NA	NA	NA	NA	NA
C483_264	2018-09-21	264	20.8	7	43	T	ib	C483	463	4	NA	NA	NA	-1	1	-1	-1	711	20.06	0.582618194187045	558.1019	0.8977447	1030	1	2	NA	1	NA	NA	NA	NA	NA	NA	NA	NA	NA	NA	NA	NA	NA	NA	NA	NA	NA	NA	NA	NA	NA	NA
C491_293	2018-10-20	293	11	7	21	B	ib	C491	441	3	NA	21.5	0.222018750855898	-1	1	-1	-1	NA	20.27	-0.621731024006594	NA	NA	923	1	3	5.413831	1	NA	NA	NA	NA	NA	NA	NA	NA	NA	NA	NA	NA	NA	NA	NA	NA	NA	NA	NA	NA	NA	NA
C494_250	2018-09-07	250	17.8	6	24	T	ib	C494	384	1	5	17.5	-0.790720905725565	1	1	-1	-1	531	17.99	-0.0195564149097749	102.0593	0.448095	NA	0	NA	NA	NA	NA	NA	NA	NA	NA	NA	NA	NA	NA	NA	NA	NA	NA	NA	NA	NA	NA	NA	NA	NA	NA	NA
C495_250	2018-09-07	250	17.8	7	6	T	ib	C495	426	1	59	16	-1.17049827694361	-1	1	-1	-1	691	15.95	-0.0195564149097749	929.45	0.8493823	NA	0	NA	NA	NA	NA	NA	NA	NA	NA	NA	NA	NA	NA	NA	NA	NA	NA	NA	NA	NA	NA	NA	NA	NA	NA	NA
C501_257	2018-09-14	257	21.5	7	30	T	ib	C501	450	2	60	21.5	0.222018750855898	-1	1	-1	-1	548	21.9	-0.0195564149097749	98.62778	0.584033	1003	1	1	NA	1	NA	NA	NA	NA	NA	NA	NA	NA	NA	NA	NA	NA	NA	NA	NA	NA	NA	NA	NA	NA	NA	NA
C501_264	2018-09-21	264	20.8	7	30	T	ib	C501	450	3	NA	NA	NA	-1	1	-1	-1	601	19.72	0.582618194187045	263.5815	0.4382762	828	2	1	NA	1	NA	NA	NA	NA	NA	NA	NA	NA	NA	NA	NA	NA	NA	NA	NA	NA	NA	NA	NA	NA	NA	NA
C506_257	2018-09-14	257	21.5	7	4	T	ib	C506	424	1	1	17	-0.917313362798247	1	1	-1	-1	703	17.35	-0.0195564149097749	140.3	0.8242294	849	1	4	4.486917	1	NA	NA	NA	NA	NA	NA	NA	NA	NA	NA	NA	NA	NA	NA	NA	NA	NA	NA	NA	NA	NA	NA
C509_258	2018-09-15	258	22.8	7	0	T	ib	C509	420	1	53	21	0.0954262937832151	1	1	-1	-1	760	20.71	-0.0195564149097749	20.00185	0.8815131	861	1	1	NA	1	NA	NA	NA	NA	NA	NA	NA	NA	NA	NA	NA	NA	NA	NA	NA	NA	NA	NA	NA	NA	NA	NA
C510_258	2018-09-15	258	22.8	7	22	T	af	C510	442	1	28	19.5	-0.284351077434833	-1	1	1	-1	705	19.04	-0.0195564149097749	173.1722	0.7796487	828	1	2	NA	1	NA	NA	NA	NA	NA	NA	NA	NA	NA	NA	NA	NA	NA	NA	NA	NA	NA	NA	NA	NA	NA	NA
C510_264	2018-09-21	264	20.8	7	33	T	ib	C510	453	2	NA	NA	NA	-1	1	-1	-1	656	19.52	0.582618194187045	207.2185	0.7978578	854	2	3	4.294713	1	NA	NA	NA	NA	NA	NA	NA	NA	NA	NA	NA	NA	NA	NA	NA	NA	NA	NA	NA	NA	NA	NA
C511_258	2018-09-15	258	22.8	7	46	T	af	C511	466	1	49	18.5	-0.537535991580199	1	1	-1	-1	765	18.66	-0.0195564149097749	181.213	0.7669731	890	1	3	4.564529	1	NA	NA	NA	NA	NA	NA	NA	NA	NA	NA	NA	NA	NA	NA	NA	NA	NA	NA	NA	NA	NA	NA
C516_264	2018-09-21	264	20.8	7	44	T	ib	C516	464	2	NA	NA	NA	-1	1	-1	-1	756	17.65	-0.0195564149097749	787.5519	0.760341	995	1	2	NA	1	NA	NA	NA	NA	NA	NA	NA	NA	NA	NA	NA	NA	NA	NA	NA	NA	NA	NA	NA	NA	NA	NA
C521_265	2018-09-22	265	13	6	32	T	ib	C521	392	1	22	18	-0.664128448652882	-1	1	-1	-1	753	17.09	-0.0195564149097749	534.9445	0.8677303	869	1	2	NA	1	NA	NA	NA	NA	NA	NA	NA	NA	NA	NA	NA	NA	NA	NA	NA	NA	NA	NA	NA	NA	NA	NA
C523_265	2018-09-22	265	13	7	5	T	ib	C523	425	1	21	18	-0.664128448652882	-1	1	1	-1	643	18.32	-0.0195564149097749	1966.717	NA	900	1	3	4.124306	1	NA	NA	NA	NA	NA	NA	NA	NA	NA	NA	NA	NA	NA	NA	NA	NA	NA	NA	NA	NA	NA	NA
C542_293	2018-10-20	293	11	7	41	B	af	C542	461	1	NA	22.5	0.475203665001264	1	1	-1	-1	NA	21.78	-0.621731024006594	NA	NA	831	1	4	8.582161	1	NA	NA	NA	NA	NA	NA	NA	NA	NA	NA	NA	NA	NA	NA	NA	NA	NA	NA	NA	NA	NA	NA
[truncated: 3 more columns]
